# Supplementary material for: Bis[2,3,4-trimethyl-5-[(3,4,5-trimethyl-2H-pyrrol-2-yl­idene-κN)meth­yl]-1H-pyrrolato-κN]copper(II)
Source: Acta Crystallogr Sect E Struct Rep Online. 2012 Oct 6;68(Pt 11):m1335–6. doi: 10.1107/S1600536812040998 (PMC3515100; doi:10.1107/S1600536812040998)
Supplement: Supplementary file 1 [file e-68-m1335-sup1.cif]

##############################################################################
#                                                                            #
# This CIF contains the data in a paper accepted for publication in          #
# Acta Crystallographica Section E. It conforms to the requirements of       #
# Notes for Authors for Acta Crystallographica Section E, and has been       #
# peer reviewed under the auspices of the IUCr Commission on Journals.       #
#                                                                            #
# Full details of the Crystallographic Information File format               #
# are given in the paper "The Crystallographic Information File (CIF):       #
# a New Standard Archive File for Crystallography" by S. R. Hall, F. H.      #
# Allen and I. D. Brown [Acta Cryst. (1991), A47, 655-685].                  #
#                                                                            #
# The current version of the core CIF dictionary is obtainable from          #
# ftp://ftp.iucr.org/pub/cif_core.dic.                                       #
#                                                                            #
# Software is freely available for graphical display of the structure(s)     #
# in this CIF. For information consult the CIF software page                 #
# http://www.iucr.org/resources/cif/software.                                #
#                                                                            #
# This file may be used for bona fide research purposes within the           #
# scientific community so long as proper attribution is given to the journal # 
# article from which it was obtained.                                        #
#                                                                            #
##############################################################################
data_global
_audit_creation_method     'WinGX routine CIF_UPDATE'
_audit_conform_dict_name     cif_core.dic
_audit_conform_dict_version     2.3
_journal_date_recd_electronic     2012-08-27
_journal_date_accepted     2012-09-28
_journal_name_full     'Acta Crystallographica, Section E'
_journal_year     2012
_journal_volume     68
_journal_issue     11
_journal_page_first     m1335
_journal_page_last     m1336
_journal_paper_category     QM
_journal_paper_doi     10.1107/S1600536812040998
_journal_coeditor_code     CV5335
_publ_contact_author_name     'Fronczek, Frank R.'
_publ_contact_author_address
;
Department of Chemistry
Louisiana State University
Baton Rouge
LA 70803-1804
USA
;
_publ_contact_author_email     ffroncz@lsu.edu
_publ_contact_author_fax     '225-578-3458'
_publ_contact_author_phone     '225-578-8270'
_publ_section_title
;\
Bis[2,3,4-trimethyl-5-[(3,4,5-trimethyl-2<i>H</i>-pyrrol-2-ylidene-\k<i>N</i>)\
methyl]-1<i>H</i>-pyrrolato-\k<i>N</i>]copper(II)
;
_publ_section_title_footnote
;
 CAS 38504-29-9 and 21710-26-9
;
loop_
    _publ_author_name
    _publ_author_footnote
    _publ_author_address
    'Erdem, Sultan S.'
;
Current address:
Center for Systems Biology
Massachusetts General Hospital and Harvard Medical School
185 Cambridge St. Suite 5.210
Boston, MA 02114  USA
;
;
Department of Chemistry
Louisiana State University
Baton Rouge  LA 70803-1804  USA
;
    'Fronczek, Frank R.' .
;
Department of Chemistry
Louisiana State University
Baton Rouge  LA 70803-1804  USA
;
    'Watkins, Steven F.' .
;
Department of Chemistry
Louisiana State University
Baton Rouge  LA 70803-1804  USA
;
data_I
_audit_creation_method     'WinGX routine CIF_UPDATE'
_chemical_name_systematic
;
Bis[2,3,4-trimethyl-5-[(3,4,5-trimethyl-2<i>H</i>-pyrrol-2-ylidene-\k<i>N</i>)\
methyl]-1<i>H</i>-pyrrolato-\k<i>N</i>]copper(II)
;
_chemical_formula_moiety     'C30 H38 Cu N4'
_chemical_formula_sum     'C30 H38 Cu N4'
_chemical_formula_iupac     '[Cu (C15 H19 N2)2]'
_chemical_formula_weight     518.18
_symmetry_cell_setting     triclinic
_symmetry_space_group_name_H-M     'P -1'
_symmetry_space_group_name_Hall     '-P 1'
loop_
    _symmetry_equiv_pos_as_xyz
    'x, y, z'
    '-x, -y, -z'
_cell_length_a     7.97370(10)
_cell_length_b     12.0896(3)
_cell_length_c     13.9411(4)
_cell_angle_alpha     92.8065(8)
_cell_angle_beta     105.4205(8)
_cell_angle_gamma     91.9772(18)
_cell_volume     1292.39(5)
_cell_formula_units_Z     2
_cell_measurement_reflns_used     6313
_cell_measurement_theta_min     2.5
_cell_measurement_theta_max     30
_cell_measurement_temperature     120.0(5)
_cell_measurement_pressure     101.3
_exptl_crystal_description     'lath fragment'
_exptl_crystal_colour     'metallic green'
_exptl_crystal_size_max     0.18
_exptl_crystal_size_mid     0.10
_exptl_crystal_size_min     0.02
_exptl_crystal_density_diffrn     1.331
_exptl_crystal_density_method     'not measured'
_exptl_crystal_F_000     550
_exptl_absorpt_coefficient_mu     0.871
_exptl_absorpt_correction_type     multi-scan
_exptl_absorpt_process_details     '(HKL Scalepack; Otwinowski & Minor, 1997)'
_exptl_absorpt_correction_T_min     0.859
_exptl_absorpt_correction_T_max     0.9828
_diffrn_ambient_temperature     120.0(5)
_diffrn_radiation_type     MoK\a
_diffrn_radiation_wavelength     0.71073
_diffrn_radiation_source     'sealed tube'
_diffrn_radiation_monochromator     'horizonally mounted graphite crystal'
_diffrn_measurement_device     'Nonius KappaCCD'
_diffrn_measurement_method     '\f and \w scans '
_diffrn_detector_area_resol_mean     9
_diffrn_reflns_number     20968
_diffrn_reflns_av_R_equivalents     0.052
_diffrn_reflns_theta_min     2.55
_diffrn_reflns_theta_max     30.03
_diffrn_reflns_theta_full     25
_diffrn_measured_fraction_theta_max     0.971
_diffrn_measured_fraction_theta_full     0.993
_diffrn_reflns_limit_h_min     -11
_diffrn_reflns_limit_h_max     10
_diffrn_reflns_limit_k_min     -17
_diffrn_reflns_limit_k_max     16
_diffrn_reflns_limit_l_min     0
_diffrn_reflns_limit_l_max     19
_diffrn_standards_number     ?
_diffrn_standards_decay_%     ?
_reflns_number_total     7342
_reflns_number_gt     5581
_reflns_threshold_expression     I>2\s(I)
_refine_ls_structure_factor_coef     Fsqd
_refine_ls_matrix_type     full
_refine_ls_R_factor_gt     0.0502
_refine_ls_wR_factor_ref     0.1172
_refine_ls_goodness_of_fit_ref     1.019
_refine_ls_restrained_S_all     1.019
_refine_ls_number_reflns     7342
_refine_ls_number_parameters     328
_refine_ls_number_restraints     0
_refine_ls_number_constraints     0
_refine_ls_hydrogen_treatment     constr
_refine_ls_weighting_scheme     calc
_refine_ls_weighting_details
         'calc w=1/[\s^2^(Fo^2^)+(0.0459P)^2^+1.3010P] where P=(Fo^2^+2Fc^2^)/3'
_atom_sites_solution_hydrogens     geom
_atom_sites_solution_primary     direct
_atom_sites_solution_secondary     difmap
_refine_ls_shift/su_max     0.001
_refine_diff_density_max     0.493
_refine_diff_density_min     -0.481
_refine_ls_extinction_method     none
loop_
    _atom_type_symbol
    _atom_type_description
    _atom_type_scat_dispersion_real
    _atom_type_scat_dispersion_imag
    _atom_type_scat_source
    C C 0.0033 0.0016 'International Tables Vol C Tables 4.2.6.8 and 6.1.1.4'
    H H 0 0 'International Tables Vol C Tables 4.2.6.8 and 6.1.1.4'
    N N 0.0061 0.0033 'International Tables Vol C Tables 4.2.6.8 and 6.1.1.4'
    Cu Cu 0.3201 1.2651 'International Tables Vol C Tables 4.2.6.8 and 6.1.1.4'
_computing_data_collection     'COLLECT (Nonius, 2000)'
_computing_cell_refinement     'Denzo and Scalepack (Otwinowski & Minor, 1997)'
_computing_data_reduction     'Denzo and Scalepack (Otwinowski & Minor, 1997)'
_computing_structure_solution     'SIR2002 (Burla <i>et al.</i>, 2003)'
_computing_structure_refinement     'SHELXL-97 (Sheldrick, 2008)'
_computing_molecular_graphics     'Ortep-3 for Windows (Farrugia, 1997)'
_computing_publication_material
                                   'WinGX publication routines (Farrugia, 1999)'
loop_
    _atom_site_type_symbol
    _atom_site_label
    _atom_site_fract_x
    _atom_site_fract_y
    _atom_site_fract_z
    _atom_site_U_iso_or_equiv
    _atom_site_adp_type
    _atom_site_calc_flag
    _atom_site_refinement_flags
    _atom_site_occupancy
    _atom_site_disorder_assembly
    _atom_site_disorder_group
    C C1 0.0551(3) 0.30099(19) 0.06874(18) 0.0170(4) Uani d . 1 . .
    C C2 0.1508(3) 0.3865(2) 0.03636(18) 0.0182(5) Uani d . 1 . .
    C C3 0.2301(3) 0.45455(19) 0.11937(18) 0.0177(5) Uani d . 1 . .
    C C4 0.1808(3) 0.41018(18) 0.20159(18) 0.0163(4) Uani d . 1 . .
    C C5 0.2270(3) 0.45235(19) 0.30043(18) 0.0166(4) Uani d . 1 . .
    H H5 0.293 0.521 0.313 0.02 Uiso calc R 1 . .
    C C6 0.1901(3) 0.40808(18) 0.38310(18) 0.0161(4) Uani d . 1 . .
    C C7 0.2300(3) 0.45367(19) 0.48376(18) 0.0182(5) Uani d . 1 . .
    C C8 0.1726(3) 0.3752(2) 0.53829(18) 0.0180(5) Uani d . 1 . .
    C C9 0.0982(3) 0.28389(19) 0.47050(18) 0.0167(4) Uani d . 1 . .
    C C10 -0.0506(3) 0.2066(2) 0.00526(19) 0.0228(5) Uani d . 1 . .
    H H10A -0.0581 0.1444 0.0467 0.034 Uiso calc R 1 . .
    H H10B 0.005 0.1832 -0.0467 0.034 Uiso calc R 1 . .
    H H10C -0.168 0.2302 -0.0259 0.034 Uiso calc R 1 . .
    C C11 0.1629(3) 0.3977(2) -0.06840(19) 0.0246(5) Uani d . 1 . .
    H H11A 0.1608 0.4762 -0.0831 0.037 Uiso calc R 1 . .
    H H11B 0.064 0.3566 -0.115 0.037 Uiso calc R 1 . .
    H H11C 0.2719 0.3677 -0.0755 0.037 Uiso calc R 1 . .
    C C12 0.3503(4) 0.5533(2) 0.1225(2) 0.0278(6) Uani d . 1 . .
    H H12A 0.4591 0.5289 0.1102 0.042 Uiso calc R 1 . .
    H H12B 0.3756 0.5928 0.1882 0.042 Uiso calc R 1 . .
    H H12C 0.295 0.603 0.0711 0.042 Uiso calc R 1 . .
    C C13 0.3121(3) 0.5663(2) 0.5217(2) 0.0239(5) Uani d . 1 . .
    H H13A 0.221 0.6179 0.5241 0.036 Uiso calc R 1 . .
    H H13B 0.3791 0.5927 0.477 0.036 Uiso calc R 1 . .
    H H13C 0.39 0.5619 0.5887 0.036 Uiso calc R 1 . .
    C C14 0.1815(3) 0.3850(2) 0.64745(19) 0.0273(6) Uani d . 1 . .
    H H14A 0.2834 0.4324 0.683 0.041 Uiso calc R 1 . .
    H H14B 0.1911 0.3113 0.674 0.041 Uiso calc R 1 . .
    H H14C 0.0756 0.4179 0.6565 0.041 Uiso calc R 1 . .
    C C15 0.0127(3) 0.1785(2) 0.49176(19) 0.0206(5) Uani d . 1 . .
    H H15A -0.1134 0.1864 0.4772 0.031 Uiso calc R 1 . .
    H H15B 0.0591 0.1637 0.5621 0.031 Uiso calc R 1 . .
    H H15C 0.0365 0.1169 0.4498 0.031 Uiso calc R 1 . .
    C C16 0.3462(3) 0.07330(19) 0.34173(17) 0.0149(4) Uani d . 1 . .
    C C17 0.4012(3) -0.03756(19) 0.35150(16) 0.0155(4) Uani d . 1 . .
    C C18 0.2537(3) -0.10652(19) 0.31410(17) 0.0152(4) Uani d . 1 . .
    C C19 0.1112(3) -0.03552(18) 0.28089(16) 0.0133(4) Uani d . 1 . .
    C C20 -0.0604(3) -0.06651(18) 0.23318(16) 0.0146(4) Uani d . 1 . .
    H H20 -0.0881 -0.1441 0.225 0.018 Uiso calc R 1 . .
    C C21 -0.1988(3) 0.00086(18) 0.19539(17) 0.0150(4) Uani d . 1 . .
    C C22 -0.3776(3) -0.03267(19) 0.15404(17) 0.0161(4) Uani d . 1 . .
    C C23 -0.4672(3) 0.0633(2) 0.13321(17) 0.0169(4) Uani d . 1 . .
    C C24 -0.3418(3) 0.15334(19) 0.16063(17) 0.0169(4) Uani d . 1 . .
    C C25 0.4632(3) 0.1757(2) 0.37120(19) 0.0205(5) Uani d . 1 . .
    H H25A 0.4076 0.2376 0.3343 0.031 Uiso calc R 1 . .
    H H25B 0.5741 0.1632 0.3557 0.031 Uiso calc R 1 . .
    H H25C 0.4844 0.1934 0.4429 0.031 Uiso calc R 1 . .
    C C26 0.5858(3) -0.0683(2) 0.39435(18) 0.0202(5) Uani d . 1 . .
    H H26A 0.5903 -0.1491 0.3948 0.03 Uiso calc R 1 . .
    H H26B 0.6288 -0.0357 0.4627 0.03 Uiso calc R 1 . .
    H H26C 0.6588 -0.04 0.3536 0.03 Uiso calc R 1 . .
    C C27 0.2415(3) -0.23026(19) 0.3073(2) 0.0211(5) Uani d . 1 . .
    H H27A 0.3589 -0.2584 0.3252 0.032 Uiso calc R 1 . .
    H H27B 0.1806 -0.257 0.239 0.032 Uiso calc R 1 . .
    H H27C 0.1769 -0.2566 0.3532 0.032 Uiso calc R 1 . .
    C C28 -0.4551(3) -0.1488(2) 0.13782(19) 0.0221(5) Uani d . 1 . .
    H H28A -0.5556 -0.1535 0.1656 0.033 Uiso calc R 1 . .
    H H28B -0.3677 -0.1995 0.171 0.033 Uiso calc R 1 . .
    H H28C -0.4927 -0.1695 0.0662 0.033 Uiso calc R 1 . .
    C C29 -0.6605(3) 0.0712(2) 0.09145(19) 0.0234(5) Uani d . 1 . .
    H H29A -0.6925 0.0522 0.0195 0.035 Uiso calc R 1 . .
    H H29B -0.693 0.147 0.1037 0.035 Uiso calc R 1 . .
    H H29C -0.7221 0.0196 0.1239 0.035 Uiso calc R 1 . .
    C C30 -0.3737(3) 0.2739(2) 0.1535(2) 0.0235(5) Uani d . 1 . .
    H H30A -0.3121 0.314 0.2165 0.035 Uiso calc R 1 . .
    H H30B -0.4989 0.2846 0.1402 0.035 Uiso calc R 1 . .
    H H30C -0.331 0.3023 0.0993 0.035 Uiso calc R 1 . .
    N N1 0.0723(2) 0.31450(16) 0.16751(15) 0.0158(4) Uani d . 1 . .
    N N2 0.1078(2) 0.30305(15) 0.37825(14) 0.0150(4) Uani d . 1 . .
    N N3 0.1743(2) 0.07482(15) 0.30066(14) 0.0141(4) Uani d . 1 . .
    N N4 -0.1810(2) 0.11631(16) 0.19835(15) 0.0154(4) Uani d . 1 . .
    Cu Cu1 0.03402(3) 0.20344(2) 0.25992(2) 0.01496(9) Uani d . 1 . .
loop_
    _atom_site_aniso_label
    _atom_site_aniso_U_11
    _atom_site_aniso_U_22
    _atom_site_aniso_U_33
    _atom_site_aniso_U_12
    _atom_site_aniso_U_13
    _atom_site_aniso_U_23
    C1 0.0148(10) 0.0179(11) 0.0179(11) 0.0046(8) 0.0028(8) 0.0022(9)
    C2 0.0173(11) 0.0181(11) 0.0208(12) 0.0059(8) 0.0071(9) 0.0030(9)
    C3 0.0178(11) 0.0155(11) 0.0209(12) 0.0026(8) 0.0063(9) 0.0036(9)
    C4 0.0165(11) 0.0118(10) 0.0217(12) 0.0026(8) 0.0064(8) 0.0034(9)
    C5 0.0148(10) 0.0116(10) 0.0223(12) 0.0016(8) 0.0028(8) 0.0012(9)
    C6 0.0146(10) 0.0118(10) 0.0202(12) 0.0015(8) 0.0019(8) 0.0008(9)
    C7 0.0151(11) 0.0169(11) 0.0208(12) 0.0030(8) 0.0018(8) -0.0012(9)
    C8 0.0159(11) 0.0203(12) 0.0166(11) 0.0027(8) 0.0026(8) -0.0009(9)
    C9 0.0126(10) 0.0179(11) 0.0193(12) 0.0041(8) 0.0027(8) 0.0033(9)
    C10 0.0208(12) 0.0254(13) 0.0203(13) -0.0014(9) 0.0030(9) -0.0015(10)
    C11 0.0264(13) 0.0280(14) 0.0229(13) 0.0025(10) 0.0117(10) 0.0067(11)
    C12 0.0325(14) 0.0204(13) 0.0333(15) -0.0065(10) 0.0147(11) 0.0030(11)
    C13 0.0266(13) 0.0182(12) 0.0233(13) -0.0004(9) 0.0016(10) -0.0059(10)
    C14 0.0287(14) 0.0321(15) 0.0194(13) -0.0012(11) 0.0044(10) -0.0015(11)
    C15 0.0218(12) 0.0202(12) 0.0211(12) 0.0001(9) 0.0080(9) 0.0025(10)
    C16 0.0157(10) 0.0170(11) 0.0126(10) 0.0000(8) 0.0053(8) -0.0003(8)
    C17 0.0187(11) 0.0186(11) 0.0104(10) 0.0029(8) 0.0057(8) 0.0017(8)
    C18 0.0193(11) 0.0141(10) 0.0132(11) 0.0019(8) 0.0058(8) 0.0016(8)
    C19 0.0150(10) 0.0126(10) 0.0126(10) 0.0011(8) 0.0042(8) 0.0015(8)
    C20 0.0193(11) 0.0133(10) 0.0131(10) -0.0014(8) 0.0080(8) 0.0003(8)
    C21 0.0173(11) 0.0150(11) 0.0128(11) -0.0013(8) 0.0044(8) 0.0005(8)
    C22 0.0165(11) 0.0197(11) 0.0126(11) -0.0027(8) 0.0057(8) -0.0017(9)
    C23 0.0139(11) 0.0246(12) 0.0120(11) 0.0003(8) 0.0034(8) -0.0001(9)
    C24 0.0172(11) 0.0191(11) 0.0146(11) 0.0030(8) 0.0042(8) 0.0014(9)
    C25 0.0164(11) 0.0206(12) 0.0235(13) -0.0031(9) 0.0048(9) -0.0015(10)
    C26 0.0183(11) 0.0258(13) 0.0166(12) 0.0058(9) 0.0039(9) 0.0028(10)
    C27 0.0240(12) 0.0149(11) 0.0262(13) 0.0051(9) 0.0091(10) 0.0028(10)
    C28 0.0174(11) 0.0235(13) 0.0235(13) -0.0063(9) 0.0037(9) -0.0030(10)
    C29 0.0168(12) 0.0332(14) 0.0200(12) 0.0023(10) 0.0046(9) 0.0010(11)
    C30 0.0227(12) 0.0205(12) 0.0270(14) 0.0047(9) 0.0054(10) 0.0030(10)
    N1 0.0166(9) 0.0128(9) 0.0174(10) 0.0012(7) 0.0032(7) 0.0025(7)
    N2 0.0142(9) 0.0142(9) 0.0155(10) 0.0008(7) 0.0024(7) 0.0001(7)
    N3 0.0151(9) 0.0130(9) 0.0145(9) 0.0002(7) 0.0045(7) 0.0005(7)
    N4 0.0144(9) 0.0139(9) 0.0175(10) 0.0009(7) 0.0035(7) 0.0018(7)
    Cu1 0.01634(14) 0.01081(13) 0.01597(15) -0.00039(9) 0.00133(10) 0.00120(10)
_geom_special_details
;
All e.s.d.'s (except the e.s.d. in the dihedral angle between two l.s. planes)
are estimated using the full covariance matrix. The cell e.s.d.'s are taken
into account individually in the estimation of e.s.d.'s in distances, angles
and torsion angles; correlations between e.s.d.'s in cell parameters are only
used when they are defined by crystal symmetry. An approximate (isotropic)
treatment of cell e.s.d.'s is used for estimating e.s.d.'s involving l.s.
planes.
;
loop_
    _geom_bond_atom_site_label_1
    _geom_bond_atom_site_label_2
    _geom_bond_site_symmetry_2
    _geom_bond_distance
    _geom_bond_publ_flag
    C1 N1 . 1.348(3) ?
    C1 C2 . 1.425(3) ?
    C1 C10 . 1.495(3) ?
    C2 C3 . 1.378(3) ?
    C2 C11 . 1.501(4) ?
    C3 C4 . 1.429(3) ?
    C3 C12 . 1.497(3) ?
    C4 C5 . 1.394(3) ?
    C4 N1 . 1.404(3) ?
    C5 C6 . 1.390(3) ?
    C5 H5 . 0.95 ?
    C6 N2 . 1.399(3) ?
    C6 C7 . 1.431(3) ?
    C7 C8 . 1.384(3) ?
    C7 C13 . 1.499(3) ?
    C8 C9 . 1.420(3) ?
    C8 C14 . 1.503(4) ?
    C9 N2 . 1.339(3) ?
    C9 C15 . 1.503(3) ?
    C10 H10A . 0.98 ?
    C10 H10B . 0.98 ?
    C10 H10C . 0.98 ?
    C11 H11A . 0.98 ?
    C11 H11B . 0.98 ?
    C11 H11C . 0.98 ?
    C12 H12A . 0.98 ?
    C12 H12B . 0.98 ?
    C12 H12C . 0.98 ?
    C13 H13A . 0.98 ?
    C13 H13B . 0.98 ?
    C13 H13C . 0.98 ?
    C14 H14A . 0.98 ?
    C14 H14B . 0.98 ?
    C14 H14C . 0.98 ?
    C15 H15A . 0.98 ?
    C15 H15B . 0.98 ?
    C15 H15C . 0.98 ?
    C16 N3 . 1.339(3) ?
    C16 C17 . 1.426(3) ?
    C16 C25 . 1.496(3) ?
    C17 C18 . 1.384(3) ?
    C17 C26 . 1.501(3) ?
    C18 C19 . 1.438(3) ?
    C18 C27 . 1.493(3) ?
    C19 C20 . 1.383(3) ?
    C19 N3 . 1.397(3) ?
    C20 C21 . 1.397(3) ?
    C20 H20 . 0.95 ?
    C21 N4 . 1.395(3) ?
    C21 C22 . 1.425(3) ?
    C22 C23 . 1.386(3) ?
    C22 C28 . 1.496(3) ?
    C23 C24 . 1.418(3) ?
    C23 C29 . 1.504(3) ?
    C24 N4 . 1.351(3) ?
    C24 C30 . 1.492(3) ?
    C25 H25A . 0.98 ?
    C25 H25B . 0.98 ?
    C25 H25C . 0.98 ?
    C26 H26A . 0.98 ?
    C26 H26B . 0.98 ?
    C26 H26C . 0.98 ?
    C27 H27A . 0.98 ?
    C27 H27B . 0.98 ?
    C27 H27C . 0.98 ?
    C28 H28A . 0.98 ?
    C28 H28B . 0.98 ?
    C28 H28C . 0.98 ?
    C29 H29A . 0.98 ?
    C29 H29B . 0.98 ?
    C29 H29C . 0.98 ?
    C30 H30A . 0.98 ?
    C30 H30B . 0.98 ?
    C30 H30C . 0.98 ?
    N1 Cu1 . 1.9762(19) ?
    N2 Cu1 . 1.9385(19) ?
    N3 Cu1 . 1.9650(19) ?
    N4 Cu1 . 1.9471(19) ?
loop_
    _geom_angle_atom_site_label_1
    _geom_angle_atom_site_label_2
    _geom_angle_atom_site_label_3
    _geom_angle_site_symmetry_1
    _geom_angle_site_symmetry_3
    _geom_angle
    _geom_angle_publ_flag
    N1 C1 C2 . . 110.9(2) ?
    N1 C1 C10 . . 122.6(2) ?
    C2 C1 C10 . . 126.5(2) ?
    C3 C2 C1 . . 106.8(2) ?
    C3 C2 C11 . . 127.4(2) ?
    C1 C2 C11 . . 125.8(2) ?
    C2 C3 C4 . . 106.9(2) ?
    C2 C3 C12 . . 126.1(2) ?
    C4 C3 C12 . . 127.0(2) ?
    C5 C4 N1 . . 123.5(2) ?
    C5 C4 C3 . . 127.6(2) ?
    N1 C4 C3 . . 108.9(2) ?
    C6 C5 C4 . . 129.1(2) ?
    C6 C5 H5 . . 115.5 ?
    C4 C5 H5 . . 115.5 ?
    C5 C6 N2 . . 122.2(2) ?
    C5 C6 C7 . . 129.2(2) ?
    N2 C6 C7 . . 108.6(2) ?
    C8 C7 C6 . . 106.7(2) ?
    C8 C7 C13 . . 126.8(2) ?
    C6 C7 C13 . . 126.5(2) ?
    C7 C8 C9 . . 106.7(2) ?
    C7 C8 C14 . . 127.0(2) ?
    C9 C8 C14 . . 126.2(2) ?
    N2 C9 C8 . . 110.9(2) ?
    N2 C9 C15 . . 121.2(2) ?
    C8 C9 C15 . . 127.9(2) ?
    C1 C10 H10A . . 109.5 ?
    C1 C10 H10B . . 109.5 ?
    H10A C10 H10B . . 109.5 ?
    C1 C10 H10C . . 109.5 ?
    H10A C10 H10C . . 109.5 ?
    H10B C10 H10C . . 109.5 ?
    C2 C11 H11A . . 109.5 ?
    C2 C11 H11B . . 109.5 ?
    H11A C11 H11B . . 109.5 ?
    C2 C11 H11C . . 109.5 ?
    H11A C11 H11C . . 109.5 ?
    H11B C11 H11C . . 109.5 ?
    C3 C12 H12A . . 109.5 ?
    C3 C12 H12B . . 109.5 ?
    H12A C12 H12B . . 109.5 ?
    C3 C12 H12C . . 109.5 ?
    H12A C12 H12C . . 109.5 ?
    H12B C12 H12C . . 109.5 ?
    C7 C13 H13A . . 109.5 ?
    C7 C13 H13B . . 109.5 ?
    H13A C13 H13B . . 109.5 ?
    C7 C13 H13C . . 109.5 ?
    H13A C13 H13C . . 109.5 ?
    H13B C13 H13C . . 109.5 ?
    C8 C14 H14A . . 109.5 ?
    C8 C14 H14B . . 109.5 ?
    H14A C14 H14B . . 109.5 ?
    C8 C14 H14C . . 109.5 ?
    H14A C14 H14C . . 109.5 ?
    H14B C14 H14C . . 109.5 ?
    C9 C15 H15A . . 109.5 ?
    C9 C15 H15B . . 109.5 ?
    H15A C15 H15B . . 109.5 ?
    C9 C15 H15C . . 109.5 ?
    H15A C15 H15C . . 109.5 ?
    H15B C15 H15C . . 109.5 ?
    N3 C16 C17 . . 111.2(2) ?
    N3 C16 C25 . . 123.5(2) ?
    C17 C16 C25 . . 125.3(2) ?
    C18 C17 C16 . . 106.57(19) ?
    C18 C17 C26 . . 128.8(2) ?
    C16 C17 C26 . . 124.7(2) ?
    C17 C18 C19 . . 106.50(19) ?
    C17 C18 C27 . . 127.7(2) ?
    C19 C18 C27 . . 125.8(2) ?
    C20 C19 N3 . . 123.4(2) ?
    C20 C19 C18 . . 127.7(2) ?
    N3 C19 C18 . . 108.78(18) ?
    C19 C20 C21 . . 128.7(2) ?
    C19 C20 H20 . . 115.6 ?
    C21 C20 H20 . . 115.6 ?
    N4 C21 C20 . . 123.4(2) ?
    N4 C21 C22 . . 108.86(19) ?
    C20 C21 C22 . . 127.6(2) ?
    C23 C22 C21 . . 106.8(2) ?
    C23 C22 C28 . . 126.4(2) ?
    C21 C22 C28 . . 126.8(2) ?
    C22 C23 C24 . . 106.8(2) ?
    C22 C23 C29 . . 126.8(2) ?
    C24 C23 C29 . . 126.4(2) ?
    N4 C24 C23 . . 110.6(2) ?
    N4 C24 C30 . . 122.1(2) ?
    C23 C24 C30 . . 127.3(2) ?
    C16 C25 H25A . . 109.5 ?
    C16 C25 H25B . . 109.5 ?
    H25A C25 H25B . . 109.5 ?
    C16 C25 H25C . . 109.5 ?
    H25A C25 H25C . . 109.5 ?
    H25B C25 H25C . . 109.5 ?
    C17 C26 H26A . . 109.5 ?
    C17 C26 H26B . . 109.5 ?
    H26A C26 H26B . . 109.5 ?
    C17 C26 H26C . . 109.5 ?
    H26A C26 H26C . . 109.5 ?
    H26B C26 H26C . . 109.5 ?
    C18 C27 H27A . . 109.5 ?
    C18 C27 H27B . . 109.5 ?
    H27A C27 H27B . . 109.5 ?
    C18 C27 H27C . . 109.5 ?
    H27A C27 H27C . . 109.5 ?
    H27B C27 H27C . . 109.5 ?
    C22 C28 H28A . . 109.5 ?
    C22 C28 H28B . . 109.5 ?
    H28A C28 H28B . . 109.5 ?
    C22 C28 H28C . . 109.5 ?
    H28A C28 H28C . . 109.5 ?
    H28B C28 H28C . . 109.5 ?
    C23 C29 H29A . . 109.5 ?
    C23 C29 H29B . . 109.5 ?
    H29A C29 H29B . . 109.5 ?
    C23 C29 H29C . . 109.5 ?
    H29A C29 H29C . . 109.5 ?
    H29B C29 H29C . . 109.5 ?
    C24 C30 H30A . . 109.5 ?
    C24 C30 H30B . . 109.5 ?
    H30A C30 H30B . . 109.5 ?
    C24 C30 H30C . . 109.5 ?
    H30A C30 H30C . . 109.5 ?
    H30B C30 H30C . . 109.5 ?
    C1 N1 C4 . . 106.43(19) ?
    C1 N1 Cu1 . . 128.71(16) ?
    C4 N1 Cu1 . . 121.56(15) ?
    C9 N2 C6 . . 107.10(19) ?
    C9 N2 Cu1 . . 127.50(16) ?
    C6 N2 Cu1 . . 125.33(16) ?
    C16 N3 C19 . . 106.97(18) ?
    C16 N3 Cu1 . . 128.25(15) ?
    C19 N3 Cu1 . . 124.45(14) ?
    C24 N4 C21 . . 106.98(18) ?
    C24 N4 Cu1 . . 127.95(16) ?
    C21 N4 Cu1 . . 124.74(15) ?
    N2 Cu1 N4 . . 133.10(8) ?
    N2 Cu1 N3 . . 101.81(8) ?
    N4 Cu1 N3 . . 95.11(8) ?
    N2 Cu1 N1 . . 95.00(8) ?
    N4 Cu1 N1 . . 109.25(8) ?
    N3 Cu1 N1 . . 126.54(8) ?
loop_
    _geom_torsion_atom_site_label_1
    _geom_torsion_atom_site_label_2
    _geom_torsion_atom_site_label_3
    _geom_torsion_atom_site_label_4
    _geom_torsion_site_symmetry_1
    _geom_torsion_site_symmetry_2
    _geom_torsion_site_symmetry_3
    _geom_torsion_site_symmetry_4
    _geom_torsion
    _geom_torsion_publ_flag
    N1 C1 C2 C3 . . . . 0.3(3) ?
    C10 C1 C2 C3 . . . . -179.1(2) ?
    N1 C1 C2 C11 . . . . 179.5(2) ?
    C10 C1 C2 C11 . . . . 0.2(4) ?
    C1 C2 C3 C4 . . . . -0.4(2) ?
    C11 C2 C3 C4 . . . . -179.7(2) ?
    C1 C2 C3 C12 . . . . 177.4(2) ?
    C11 C2 C3 C12 . . . . -1.8(4) ?
    C2 C3 C4 C5 . . . . -178.8(2) ?
    C12 C3 C4 C5 . . . . 3.4(4) ?
    C2 C3 C4 N1 . . . . 0.4(3) ?
    C12 C3 C4 N1 . . . . -177.4(2) ?
    N1 C4 C5 C6 . . . . 5.1(4) ?
    C3 C4 C5 C6 . . . . -175.8(2) ?
    C4 C5 C6 N2 . . . . 5.8(4) ?
    C4 C5 C6 C7 . . . . -176.6(2) ?
    C5 C6 C7 C8 . . . . -177.3(2) ?
    N2 C6 C7 C8 . . . . 0.5(2) ?
    C5 C6 C7 C13 . . . . 4.7(4) ?
    N2 C6 C7 C13 . . . . -177.5(2) ?
    C6 C7 C8 C9 . . . . -0.3(2) ?
    C13 C7 C8 C9 . . . . 177.6(2) ?
    C6 C7 C8 C14 . . . . -178.6(2) ?
    C13 C7 C8 C14 . . . . -0.6(4) ?
    C7 C8 C9 N2 . . . . 0.1(3) ?
    C14 C8 C9 N2 . . . . 178.3(2) ?
    C7 C8 C9 C15 . . . . -178.1(2) ?
    C14 C8 C9 C15 . . . . 0.2(4) ?
    N3 C16 C17 C18 . . . . 0.0(3) ?
    C25 C16 C17 C18 . . . . -178.9(2) ?
    N3 C16 C17 C26 . . . . 179.8(2) ?
    C25 C16 C17 C26 . . . . 0.8(4) ?
    C16 C17 C18 C19 . . . . 0.8(2) ?
    C26 C17 C18 C19 . . . . -179.0(2) ?
    C16 C17 C18 C27 . . . . 179.9(2) ?
    C26 C17 C18 C27 . . . . 0.2(4) ?
    C17 C18 C19 C20 . . . . 176.2(2) ?
    C27 C18 C19 C20 . . . . -3.0(4) ?
    C17 C18 C19 N3 . . . . -1.2(3) ?
    C27 C18 C19 N3 . . . . 179.6(2) ?
    N3 C19 C20 C21 . . . . 1.0(4) ?
    C18 C19 C20 C21 . . . . -176.1(2) ?
    C19 C20 C21 N4 . . . . 1.9(4) ?
    C19 C20 C21 C22 . . . . -174.2(2) ?
    N4 C21 C22 C23 . . . . -0.6(3) ?
    C20 C21 C22 C23 . . . . 175.9(2) ?
    N4 C21 C22 C28 . . . . -179.6(2) ?
    C20 C21 C22 C28 . . . . -3.0(4) ?
    C21 C22 C23 C24 . . . . 0.9(3) ?
    C28 C22 C23 C24 . . . . 179.8(2) ?
    C21 C22 C23 C29 . . . . -178.0(2) ?
    C28 C22 C23 C29 . . . . 0.9(4) ?
    C22 C23 C24 N4 . . . . -0.9(3) ?
    C29 C23 C24 N4 . . . . 178.1(2) ?
    C22 C23 C24 C30 . . . . -179.3(2) ?
    C29 C23 C24 C30 . . . . -0.4(4) ?
    C2 C1 N1 C4 . . . . 0.0(2) ?
    C10 C1 N1 C4 . . . . 179.4(2) ?
    C2 C1 N1 Cu1 . . . . -159.31(16) ?
    C10 C1 N1 Cu1 . . . . 20.1(3) ?
    C5 C4 N1 C1 . . . . 179.0(2) ?
    C3 C4 N1 C1 . . . . -0.3(2) ?
    C5 C4 N1 Cu1 . . . . -19.9(3) ?
    C3 C4 N1 Cu1 . . . . 160.86(15) ?
    C8 C9 N2 C6 . . . . 0.2(2) ?
    C15 C9 N2 C6 . . . . 178.6(2) ?
    C8 C9 N2 Cu1 . . . . 177.39(15) ?
    C15 C9 N2 Cu1 . . . . -4.3(3) ?
    C5 C6 N2 C9 . . . . 177.6(2) ?
    C7 C6 N2 C9 . . . . -0.5(2) ?
    C5 C6 N2 Cu1 . . . . 0.3(3) ?
    C7 C6 N2 Cu1 . . . . -177.68(14) ?
    C17 C16 N3 C19 . . . . -0.8(3) ?
    C25 C16 N3 C19 . . . . 178.2(2) ?
    C17 C16 N3 Cu1 . . . . -174.31(15) ?
    C25 C16 N3 Cu1 . . . . 4.6(3) ?
    C20 C19 N3 C16 . . . . -176.4(2) ?
    C18 C19 N3 C16 . . . . 1.2(2) ?
    C20 C19 N3 Cu1 . . . . -2.5(3) ?
    C18 C19 N3 Cu1 . . . . 175.09(15) ?
    C23 C24 N4 C21 . . . . 0.5(3) ?
    C30 C24 N4 C21 . . . . 179.0(2) ?
    C23 C24 N4 Cu1 . . . . -173.08(16) ?
    C30 C24 N4 Cu1 . . . . 5.5(3) ?
    C20 C21 N4 C24 . . . . -176.6(2) ?
    C22 C21 N4 C24 . . . . 0.1(3) ?
    C20 C21 N4 Cu1 . . . . -2.8(3) ?
    C22 C21 N4 Cu1 . . . . 173.90(15) ?
    C9 N2 Cu1 N4 . . . . 50.3(2) ?
    C6 N2 Cu1 N4 . . . . -133.06(17) ?
    C9 N2 Cu1 N3 . . . . -58.40(19) ?
    C6 N2 Cu1 N3 . . . . 118.25(18) ?
    C9 N2 Cu1 N1 . . . . 172.63(18) ?
    C6 N2 Cu1 N1 . . . . -10.71(18) ?
    C24 N4 Cu1 N2 . . . . 62.3(2) ?
    C21 N4 Cu1 N2 . . . . -110.21(19) ?
    C24 N4 Cu1 N3 . . . . 173.7(2) ?
    C21 N4 Cu1 N3 . . . . 1.21(19) ?
    C24 N4 Cu1 N1 . . . . -54.6(2) ?
    C21 N4 Cu1 N1 . . . . 132.85(18) ?
    C16 N3 Cu1 N2 . . . . -50.2(2) ?
    C19 N3 Cu1 N2 . . . . 137.32(18) ?
    C16 N3 Cu1 N4 . . . . 173.8(2) ?
    C19 N3 Cu1 N4 . . . . 1.31(19) ?
    C16 N3 Cu1 N1 . . . . 55.3(2) ?
    C19 N3 Cu1 N1 . . . . -117.27(18) ?
    C1 N1 Cu1 N2 . . . . 176.26(19) ?
    C4 N1 Cu1 N2 . . . . 19.68(18) ?
    C1 N1 Cu1 N4 . . . . -44.5(2) ?
    C4 N1 Cu1 N4 . . . . 158.88(16) ?
    C1 N1 Cu1 N3 . . . . 67.6(2) ?
    C4 N1 Cu1 N3 . . . . -89.01(19) ?
loop_
    _geom_hbond_atom_site_label_D
    _geom_hbond_atom_site_label_H
    _geom_hbond_atom_site_label_A
    _geom_hbond_site_symmetry_A
    _geom_hbond_distance_DH
    _geom_hbond_distance_HA
    _geom_hbond_distance_DA
    _geom_hbond_angle_DHA
    C29 H29C Cg 1_455 0.98 2.78 3.551(3) 136
