# Supplementary material for: Bis[2,3,4-trimethyl-5-[(3,4,5-trimethyl-2H-pyrrol-2-yl­idene-κN)meth­yl]-1H-pyrrolato-κN]copper(II)
Source: Acta Crystallogr Sect E Struct Rep Online. 2012 Oct 6;68(Pt 11):m1335–6. doi: 10.1107/S1600536812040998 (PMC3515100; doi:10.1107/S1600536812040998)
Supplement: Supplementary file 2 [file e-68-m1335-Isup2.hkl]

#
# h,k,l, Fc-squared, Fo-squared, sigma(Fo-squared) and status flag
#
data_I
_shelx_title ' erdsfw  (C15 H19 N2)2 Cu in P -1'
_shelx_refln_list_code          4
_shelx_F_calc_maximum      215.45
_exptl_crystal_F_000       550.00
_reflns_d_resolution_high  0.7099
 
loop_
 _symmetry_equiv_pos_as_xyz
 'x, y, z'
 '-x, -y, -z'
 
_cell_length_a     7.9740
_cell_length_b    12.0900
_cell_length_c    13.9410
_cell_angle_alpha  92.807
_cell_angle_beta  105.420
_cell_angle_gamma  91.980
 
_shelx_F_squared_multiplier     1.000
 
loop_
 _refln_index_h
 _refln_index_k
 _refln_index_l
 _refln_F_squared_calc
 _refln_F_squared_meas
 _refln_F_squared_sigma
 _refln_observed_status
   1   0   0     6854.71     7200.51    354.03 o
   2   0   0       41.22       29.60      5.58 o
   3   0   0       91.54       49.75      4.37 o
   4   0   0       16.19       12.27      1.76 o
   5   0   0     1396.42     1549.83     59.11 o
   6   0   0      269.87      248.13     19.31 o
   7   0   0      375.94      293.18     28.77 o
   8   0   0      168.86      141.31     18.35 o
   9   0   0       24.68       41.25     25.03 o
  10   0   0      159.20      131.98     30.54 o
 -10   1   0       14.97       44.04     41.03 o
  -9   1   0       47.21       28.48     24.29 o
  -8   1   0      264.95      306.31     31.27 o
  -7   1   0     1065.09     1055.26     77.44 o
  -6   1   0      504.94      508.66     28.81 o
  -5   1   0     1381.87     1321.88     24.35 o
  -4   1   0      296.70      221.40     10.13 o
  -3   1   0     9030.93     9624.71    191.36 o
  -2   1   0    22880.25    23711.66    430.14 o
  -1   1   0       85.89      124.06     10.28 o
   1   1   0     6119.17     6519.73    180.74 o
   2   1   0       92.02      131.66      4.26 o
   3   1   0      695.86      675.51     15.88 o
   4   1   0      524.46      618.77     21.58 o
   5   1   0      801.96      691.04     44.92 o
   6   1   0      454.84      481.16     24.76 o
   7   1   0      832.50      835.71     75.16 o
   8   1   0      218.71      258.09     30.46 o
   9   1   0       99.79      102.57     18.11 o
  10   1   0       92.79       88.90     29.14 o
 -10   2   0      370.36      233.50     43.09 o
  -8   2   0       68.35       90.43     22.17 o
  -7   2   0       91.41       84.34     13.43 o
  -6   2   0       99.32      114.86      3.78 o
  -5   2   0      537.95      639.89     28.63 o
  -4   2   0      231.42      292.24      7.52 o
  -3   2   0       60.15       52.73      6.31 o
  -2   2   0    34990.04    36789.05   1237.01 o
  -1   2   0    19251.38    19892.33    344.78 o
   0   2   0        6.08       19.55      4.35 o
   1   2   0      838.82      725.38     13.68 o
   2   2   0      134.63      127.40      5.39 o
   3   2   0     5306.98     5387.68    102.26 o
   4   2   0     4269.06     4405.69     96.82 o
   5   2   0       74.83       78.54      3.81 o
   6   2   0       36.53       25.51     18.35 o
   7   2   0      347.76      326.58     33.33 o
   8   2   0       53.53       16.96     22.76 o
   9   2   0       39.21       13.94     24.89 o
  10   2   0        5.66      -10.20     25.62 o
 -10   3   0       31.57       52.70     23.63 o
  -9   3   0      221.78      205.39     31.05 o
  -8   3   0       66.31      104.31     26.57 o
  -7   3   0       54.37       67.63      3.30 o
  -6   3   0       11.59       26.52     30.10 o
  -5   3   0     2169.06     2280.42     47.53 o
  -4   3   0    11411.82    11952.65    225.61 o
  -3   3   0     5603.88     6040.92     99.71 o
  -2   3   0      755.03      674.45     12.46 o
  -1   3   0     3004.93     3371.02     58.66 o
   0   3   0      691.25      626.77     14.38 o
   1   3   0     4028.95     4123.09     81.73 o
   2   3   0     1794.40     1858.53     32.56 o
   3   3   0       19.78       23.66      4.44 o
   4   3   0      124.74      147.15      9.95 o
   5   3   0      184.16      180.19      6.29 o
   6   3   0      302.22      287.26     10.57 o
   7   3   0        1.38       -3.67     28.04 o
   8   3   0       27.45       -8.88     19.23 o
   9   3   0        2.42       17.62     27.97 o
  10   3   0      493.75      493.57     67.38 o
 -10   4   0       37.59      -31.49     31.49 o
  -9   4   0      222.05      252.95     35.31 o
  -7   4   0      834.58      898.53     54.32 o
  -6   4   0     1499.17     1704.05     33.86 o
  -5   4   0     1429.47     1542.60     29.07 o
  -4   4   0     1276.55     1491.46     26.15 o
  -3   4   0     2894.41     3399.67     75.60 o
  -2   4   0        0.18        3.11      5.87 o
  -1   4   0      152.12      119.31     10.06 o
   0   4   0       27.56       50.56     14.32 o
   1   4   0       40.33       45.56      4.90 o
   2   4   0     2617.41     2695.86     47.86 o
   3   4   0      581.20      593.35     13.83 o
   4   4   0      275.28      357.27      9.32 o
   5   4   0     1467.56     1450.47     46.43 o
   6   4   0       29.90       22.35      3.81 o
   7   4   0       85.10       89.72      3.79 o
   8   4   0      801.06      765.17     64.45 o
  10   4   0      197.76      225.10     31.46 o
 -10   5   0       12.56      -19.15     19.15 o
  -9   5   0      115.71       78.03     25.84 o
  -8   5   0       71.97       56.21      9.51 o
  -7   5   0       76.91       75.83      6.90 o
  -6   5   0     2068.89     2191.39     64.48 o
  -5   5   0     1090.97     1249.35     24.38 o
  -4   5   0     1057.81      987.47     18.39 o
  -3   5   0       40.07       77.60     11.79 o
  -2   5   0      817.01      806.19     14.64 o
  -1   5   0     3218.56     3224.97     60.91 o
   0   5   0     2848.19     2689.67     55.22 o
   1   5   0      816.36      677.74     14.46 o
   2   5   0      470.54      373.44      9.83 o
   3   5   0     1029.52     1114.70     21.30 o
   4   5   0      588.74      621.86     14.26 o
   5   5   0     1160.47     1160.34     29.54 o
   6   5   0       13.74       14.73      5.09 o
   7   5   0      158.80      167.60      7.38 o
   9   5   0       41.37       80.89     25.84 o
  10   5   0       85.60       42.65     32.89 o
 -10   6   0        1.00       13.21     22.03 o
  -9   6   0      332.66      352.49     45.81 o
  -8   6   0     1162.22     1226.33     48.28 o
  -7   6   0     1733.16     1743.16     41.81 o
  -6   6   0      388.12      375.46      9.30 o
  -5   6   0      441.48      464.56     25.33 o
  -4   6   0      534.24      485.41     12.07 o
  -3   6   0      769.70      744.98     29.54 o
  -2   6   0     1223.48     1127.86     21.20 o
  -1   6   0     1148.71     1221.23     26.46 o
   0   6   0      526.22      617.26     15.51 o
   1   6   0      152.67      156.61      7.34 o
   2   6   0     2422.82     2677.01    109.49 o
   3   6   0        2.17        4.33      6.20 o
   4   6   0        1.84        2.93      4.18 o
   5   6   0       10.60        0.28      6.57 o
   6   6   0     1249.51     1228.38     32.30 o
   7   6   0     1208.38     1226.41     32.83 o
   8   6   0      640.08      644.49     31.63 o
   9   6   0       54.15       70.99     29.21 o
 -10   7   0      383.84      233.50     47.20 o
  -9   7   0      557.60      514.27     46.68 o
  -8   7   0        1.15       -4.73     11.19 o
  -7   7   0      135.99      114.44     16.58 o
  -6   7   0       93.38       79.68      7.27 o
  -5   7   0      573.93      591.04     15.74 o
  -4   7   0        2.24       11.45      5.32 o
  -3   7   0      536.72      585.29     28.74 o
  -2   7   0     1207.74     1135.97     24.57 o
  -1   7   0      311.96      303.90     11.94 o
   0   7   0      250.88      172.86     12.81 o
   1   7   0     1777.09     1723.81     32.40 o
   2   7   0     1516.31     1620.48     30.40 o
   3   7   0      786.47      843.05     18.12 o
   4   7   0     1369.79     1413.17     33.12 o
   5   7   0     2307.06     2356.02     49.78 o
   6   7   0      616.49      650.44     22.03 o
   7   7   0       26.56        6.45      6.99 o
   8   7   0       17.09        8.88     11.01 o
   9   7   0        0.44      -15.41     27.24 o
  -8   8   0        6.30       32.38     17.55 o
  -7   8   0       36.97       33.16      8.24 o
  -6   8   0      180.92      191.99     16.00 o
  -5   8   0       53.78       72.04     16.78 o
  -4   8   0     1134.20     1051.83     33.36 o
  -3   8   0     2383.12     2293.53     41.01 o
  -2   8   0      996.33      979.91     20.69 o
  -1   8   0      452.01      442.62     14.08 o
   0   8   0     3531.24     3757.47     86.95 o
   1   8   0      563.89      641.02     15.41 o
   2   8   0     2381.52     2463.16     43.60 o
   3   8   0      776.72      681.71     17.29 o
   4   8   0       85.89       88.45      7.32 o
   5   8   0      167.91      146.53      9.72 o
   6   8   0      411.27      389.25     49.91 o
   7   8   0      156.00      151.95     17.40 o
   8   8   0       81.74       88.90     17.40 o
   9   8   0       15.74      -10.93     29.88 o
  -9   9   0        1.94       85.37     78.62 o
  -8   9   0       77.69       93.00     27.16 o
  -7   9   0      610.57      606.54     28.27 o
  -6   9   0      975.38      998.47     27.76 o
  -5   9   0        6.98       12.98     11.30 o
  -4   9   0      111.05       82.30     14.76 o
  -3   9   0      257.02      216.83     10.17 o
  -2   9   0     1265.44     1300.74     28.90 o
  -1   9   0       12.18        0.14     15.78 o
   0   9   0       11.82       11.34     13.94 o
   1   9   0     1748.55     1769.58     34.60 o
   2   9   0      206.39      199.21      9.98 o
   3   9   0     2060.47     1965.51     42.92 o
   4   9   0     2198.41     2144.38     54.72 o
   5   9   0      260.50      342.14     13.80 o
   6   9   0      111.02      146.68     35.16 o
   7   9   0      109.64      129.48     19.08 o
   8   9   0      152.36      155.32     19.60 o
  -9  10   0      160.80      293.18    126.18 o
  -8  10   0      104.55       78.47     32.16 o
  -7  10   0        9.80       -2.20     24.29 o
  -6  10   0      244.67      184.65     18.17 o
  -5  10   0      228.92      209.90     12.81 o
  -4  10   0      377.21      380.43     13.39 o
  -3  10   0       93.09      104.80      7.55 o
  -2  10   0      337.64      356.29     19.08 o
  -1  10   0      996.63     1074.71     23.45 o
   0  10   0      826.50      815.05     20.05 o
   1  10   0     5585.10     5309.68    106.61 o
   2  10   0      937.04      880.01     22.52 o
   3  10   0        8.91        7.88     12.48 o
   4  10   0       20.06       -1.14      7.03 o
   5  10   0       23.99       21.51      7.93 o
   6  10   0       26.56       34.80     12.33 o
   7  10   0       46.46       46.98     24.89 o
   8  10   0      122.25      115.10     17.47 o
  -8  11   0      265.59      239.30     41.91 o
  -7  11   0      136.56      173.38     34.94 o
  -6  11   0      178.57      196.45     36.92 o
  -5  11   0      222.79      247.54     45.81 o
  -4  11   0      918.00      945.14     30.02 o
  -3  11   0      378.72      316.88     27.13 o
  -2  11   0       81.54       74.14     35.60 o
  -1  11   0       15.75       20.06      8.33 o
   0  11   0       12.05       15.97     18.72 o
   1  11   0       53.66       48.77     13.61 o
   2  11   0      387.03      375.70     51.89 o
   3  11   0       97.10       97.25     11.82 o
   4  11   0       63.79       82.44      9.85 o
   5  11   0        6.20        9.59     16.85 o
   6  11   0       66.80       62.61     18.42 o
   7  11   0      244.17      231.81     23.93 o
  -8  12   0       79.20       65.18     32.81 o
  -7  12   0        0.57       41.25     19.15 o
  -6  12   0      109.13      134.25     21.60 o
  -5  12   0       54.20       77.24     21.63 o
  -4  12   0       12.94      -11.66     19.44 o
  -3  12   0      374.89      344.19     24.61 o
  -2  12   0      457.49      419.67     67.89 o
  -1  12   0     1963.50     1884.88     54.83 o
   0  12   0     1011.33     1098.96     49.50 o
   1  12   0      156.23      161.24     30.32 o
   2  12   0      118.31      168.23     19.64 o
   3  12   0       64.21       55.00     10.25 o
   4  12   0      117.40      103.52     41.29 o
   5  12   0      349.75      333.90     19.27 o
   6  12   0       22.71       49.98     20.70 o
   7  12   0        8.34       -1.47     25.11 o
  -7  13   0       43.55       61.73     21.28 o
  -6  13   0      143.43      114.01     30.83 o
  -5  13   0      417.31      432.41     32.67 o
  -4  13   0      286.77      278.88     28.47 o
  -3  13   0      492.95      509.02     29.35 o
  -2  13   0      746.99      730.80     35.71 o
  -1  13   0      131.88      118.21     16.15 o
   0  13   0       34.96       33.15      8.07 o
   1  13   0        9.72       -3.55     26.79 o
   2  13   0       43.02       30.64      8.79 o
   3  13   0       93.17       58.27     22.39 o
   4  13   0       70.04       88.46     12.72 o
   5  13   0      121.87      108.04     36.81 o
   6  13   0       74.19       55.94     18.20 o
  -6  14   0        7.44       23.49     24.96 o
  -5  14   0       46.48       44.18     24.01 o
  -4  14   0       93.91      148.54     58.65 o
  -3  14   0      153.93      190.84     65.00 o
  -2  14   0      191.32      213.70     33.46 o
  -1  14   0       49.31       82.26     25.23 o
   0  14   0       71.84       47.60     32.96 o
   1  14   0       16.35       16.09     39.34 o
   2  14   0      144.94      108.41     20.76 o
   3  14   0      305.03      282.37     20.39 o
   4  14   0      229.86      182.89     27.64 o
   5  14   0       12.69       20.48     13.94 o
  -5  15   0      144.67      154.43     48.96 o
  -4  15   0       97.29       93.76     51.49 o
  -3  15   0      110.24       87.48     22.80 o
  -2  15   0      119.50      171.70     30.02 o
  -1  15   0      208.75      237.69     46.56 o
   0  15   0      275.45      259.89     51.97 o
   1  15   0      236.49      206.08     26.31 o
   2  15   0      140.23      198.45     35.35 o
   3  15   0        1.54       41.49     22.50 o
   4  15   0       95.70       76.43     18.43 o
  -4  16   0       15.85      102.49    196.13 o
  -3  16   0        5.48       36.04    101.63 o
  -2  16   0      125.47      167.87     61.59 o
  -1  16   0      376.12      472.12     46.02 o
   0  16   0        8.74       33.66     21.72 o
   1  16   0      150.17      191.32     48.41 o
   2  16   0       42.87       22.24     27.15 o
   3  16   0        3.09      -14.45     21.10 o
   0 -17   1       17.22       29.49     31.42 o
   1 -17   1       29.76       60.62     23.39 o
  -3 -16   1      172.82      124.80     26.54 o
  -2 -16   1       30.40        8.88     27.10 o
  -1 -16   1      224.41      262.27     36.23 o
   0 -16   1      325.19      371.48     40.86 o
   1 -16   1      292.19      271.97     28.39 o
   2 -16   1      289.37      376.89     37.93 o
   3 -16   1       72.97      154.55    105.59 o
   4 -16   1        2.29       -5.18    114.25 o
  -4 -15   1       88.79      111.40     25.00 o
  -3 -15   1      104.79       78.99     27.82 o
  -2 -15   1       25.29       46.40     44.44 o
  -1 -15   1       25.34       33.66     28.71 o
   0 -15   1      171.69      206.84     31.65 o
   1 -15   1        7.21       22.74     20.77 o
   2 -15   1       46.38       37.51     28.48 o
   3 -15   1        5.33      -10.81     29.70 o
   4 -15   1      274.11      250.39     65.07 o
   5 -15   1        2.05       25.36     54.03 o
  -5 -14   1      338.16      296.92     28.04 o
  -4 -14   1       10.22       23.70     16.57 o
  -3 -14   1       50.28       41.42     29.07 o
  -2 -14   1        6.90        1.71     11.17 o
  -1 -14   1      250.27      340.04     28.83 o
   0 -14   1      234.35      261.63     29.97 o
   1 -14   1      120.99      116.04     18.74 o
   2 -14   1       85.76      109.10     24.95 o
   3 -14   1       10.22       22.73     36.37 o
   4 -14   1       22.88       16.26     27.93 o
   5 -14   1        3.76        7.17     42.77 o
   6 -14   1      203.73      201.56     37.73 o
  -6 -13   1       24.41       24.89     16.74 o
  -5 -13   1      356.73      381.87     25.17 o
  -4 -13   1      162.33      193.43     41.11 o
  -3 -13   1      564.95      573.08     25.68 o
  -2 -13   1      205.03      207.17     15.69 o
  -1 -13   1      284.39      314.51     30.87 o
   0 -13   1      117.03      134.48     21.66 o
   1 -13   1       77.43       99.07     16.54 o
   2 -13   1       10.03       26.26     19.98 o
   3 -13   1       24.80        0.33     21.15 o
   4 -13   1       22.06       12.58     18.21 o
   5 -13   1        0.14      -25.40     25.40 o
   6 -13   1       22.26       -6.95     70.80 o
   7 -13   1       37.27       79.94     25.69 o
  -7 -12   1        8.53       -1.47     16.22 o
  -6 -12   1      203.53      213.24     22.17 o
  -5 -12   1      173.56      157.35     28.30 o
  -4 -12   1       70.22       86.74     14.11 o
  -3 -12   1      153.59      164.23     24.74 o
  -2 -12   1        4.25        9.39      9.70 o
  -1 -12   1       16.24       13.13     28.92 o
   0 -12   1        8.54        3.94     16.51 o
   1 -12   1      137.59      127.50     29.40 o
   2 -12   1       40.52       49.90     13.54 o
   3 -12   1       61.43       62.37     16.26 o
   4 -12   1      691.66      658.85     43.53 o
   5 -12   1      694.68      735.60     36.77 o
   6 -12   1       16.08        2.67     19.35 o
   7 -12   1        3.35       15.41     30.03 o
  -8 -11   1       62.82       51.97     19.15 o
  -7 -11   1       29.52       63.86     19.08 o
  -6 -11   1       34.07       36.85     13.14 o
  -5 -11   1      187.04      179.39     15.14 o
  -4 -11   1      303.32      293.15     35.09 o
  -3 -11   1      216.09      217.73     14.28 o
  -2 -11   1      460.28      499.05     29.92 o
  -1 -11   1      609.28      589.25     89.26 o
   0 -11   1      119.45      126.23      7.94 o
   1 -11   1      884.07      812.27     36.57 o
   2 -11   1      747.55      739.60     29.99 o
   3 -11   1      608.65      544.44     54.17 o
   4 -11   1       19.88       18.80     35.64 o
   5 -11   1       27.52       49.55     34.06 o
   6 -11   1        0.85       30.93     30.76 o
   7 -11   1       17.71       33.62     29.21 o
   8 -11   1        2.72       24.29     35.24 o
  -8 -10   1        2.22       27.09     16.07 o
  -7 -10   1      406.25      416.20     29.88 o
  -6 -10   1      113.88      106.10     10.69 o
  -5 -10   1      678.88      686.23     23.21 o
  -4 -10   1     1050.72     1019.34     37.48 o
  -3 -10   1      292.43      269.25     25.95 o
  -2 -10   1      415.09      410.51     14.25 o
  -1 -10   1      344.61      299.47     20.00 o
   0 -10   1       11.63       -3.03      8.04 o
   1 -10   1      963.47      943.06     27.21 o
   2 -10   1       96.42       93.47     32.74 o
   3 -10   1      424.81      418.89     19.08 o
   4 -10   1      412.36      423.27     21.63 o
   5 -10   1      103.11       96.96     13.94 o
   6 -10   1      151.96      160.93     22.10 o
   7 -10   1      279.21      300.66     31.93 o
   8 -10   1      942.35      894.65     63.21 o
  -9  -9   1      194.90      155.15     33.61 o
  -8  -9   1       25.07        5.21     15.41 o
  -7  -9   1        8.32        2.20     14.76 o
  -6  -9   1       30.85       37.95     10.41 o
  -5  -9   1      141.87      118.80      9.65 o
  -4  -9   1      132.38      116.36     24.29 o
  -3  -9   1      233.92      226.58     21.25 o
  -2  -9   1      451.36      424.92     14.13 o
  -1  -9   1      181.66      182.36      8.63 o
   0  -9   1     2591.24     2577.09     51.50 o
   1  -9   1      924.72      917.13     18.06 o
   2  -9   1      323.97      335.64     15.40 o
   3  -9   1      166.31      166.13      8.38 o
   4  -9   1      713.56      687.12     19.56 o
   5  -9   1      399.36      415.35     36.08 o
   6  -9   1      606.82      552.61     19.88 o
   7  -9   1       20.77        7.93     10.13 o
   8  -9   1        8.41        5.80     21.14 o
   9  -9   1       40.16       27.90     22.90 o
  -9  -8   1        0.54       31.41     27.02 o
  -8  -8   1       44.26       60.04     10.93 o
  -7  -8   1      328.94      356.60     19.46 o
  -6  -8   1      657.79      636.48     20.06 o
  -5  -8   1      204.35      199.04     10.62 o
  -4  -8   1      154.10      171.95      8.53 o
  -3  -8   1     1215.62     1170.24     28.75 o
  -2  -8   1     2133.87     2143.25     42.13 o
  -1  -8   1     2817.90     2924.10     57.58 o
   0  -8   1      281.07      314.03     15.93 o
   1  -8   1       24.77       37.51      2.57 o
   2  -8   1       18.04       23.82     15.78 o
   3  -8   1        9.53       19.34     18.06 o
   4  -8   1       59.47       46.38      5.52 o
   5  -8   1        6.05        1.11      9.14 o
   6  -8   1      557.26      552.76     18.97 o
   7  -8   1      858.19      840.05     39.98 o
   8  -8   1      270.82      285.67     18.42 o
  -9  -7   1       43.33       19.75     25.76 o
  -8  -7   1      239.43      212.44     15.78 o
  -7  -7   1      471.44      430.01     17.77 o
  -6  -7   1      763.27      751.77     18.92 o
  -5  -7   1       21.31       13.46      5.10 o
  -4  -7   1      110.64      110.41     17.69 o
  -3  -7   1        5.08        5.86      6.51 o
  -2  -7   1       97.38      112.70      7.32 o
  -1  -7   1        3.49        7.41      8.80 o
   0  -7   1      691.79      688.81     19.97 o
   1  -7   1      847.19      879.44     27.97 o
   2  -7   1       49.66       48.82     16.15 o
   3  -7   1      523.59      537.76     23.05 o
   4  -7   1     1884.41     1959.59     39.18 o
   5  -7   1      268.71      279.30      8.23 o
   6  -7   1      603.79      626.36     26.53 o
   7  -7   1      247.15      255.89     30.54 o
   8  -7   1      145.59      155.32     18.93 o
   9  -7   1       11.67       -4.33     19.68 o
  -9  -6   1        8.81       -5.21     23.56 o
  -8  -6   1        3.10        4.33      5.87 o
  -7  -6   1      337.62      329.30     11.28 o
  -6  -6   1       80.42       90.39     13.80 o
  -5  -6   1     1552.85     1544.90     41.55 o
  -4  -6   1     2280.03     2482.83     50.44 o
  -3  -6   1     3072.20     3086.93     56.99 o
  -2  -6   1     1485.67     1377.42     26.58 o
  -1  -6   1      240.33      389.27     19.15 o
   0  -6   1       97.66       51.85      4.30 o
   1  -6   1     2822.87     2810.16     49.00 o
   2  -6   1      498.82      446.99     10.98 o
   3  -6   1       74.06       58.16      5.25 o
   4  -6   1      227.91      177.14      6.12 o
   5  -6   1      618.25      598.89     13.96 o
   6  -6   1      111.31      105.77      6.68 o
   7  -6   1       98.14       81.72      6.13 o
   8  -6   1      509.06      526.22     55.46 o
   9  -6   1       20.16       40.52     26.57 o
  10  -6   1       44.62       11.68     28.48 o
 -10  -5   1       33.22      -14.61     35.82 o
  -9  -5   1      376.71      412.30     43.13 o
  -8  -5   1      371.03      379.50     40.08 o
  -7  -5   1      566.71      554.28     18.42 o
  -6  -5   1      465.24      546.95     29.03 o
  -5  -5   1     1122.70     1266.33     31.26 o
  -4  -5   1      155.62      115.58      8.99 o
  -3  -5   1       76.62       59.38      5.10 o
  -2  -5   1       17.68       44.12      5.87 o
  -1  -5   1       21.97       13.19      9.51 o
   0  -5   1       69.40       88.94     19.42 o
   1  -5   1       99.52      136.23      5.61 o
   2  -5   1      714.29      783.33     14.91 o
   3  -5   1     2357.72     2598.12     44.42 o
   4  -5   1       15.28        7.21      4.58 o
   5  -5   1     1026.94     1091.67     23.20 o
   6  -5   1      334.28      331.57      9.47 o
   7  -5   1      272.85      264.40      8.88 o
   8  -5   1      154.16      142.11     11.60 o
   9  -5   1      105.51       80.89     32.16 o
  10  -5   1      118.85      131.98     28.63 o
 -10  -4   1      107.93      102.69     45.59 o
  -9  -4   1        1.08       19.18     16.26 o
  -8  -4   1        1.08      -19.75     19.75 o
  -7  -4   1       27.00       -2.93     17.55 o
  -6  -4   1       58.45       89.76      4.07 o
  -5  -4   1      200.19      167.33      7.23 o
  -4  -4   1      898.74      784.89     19.79 o
  -3  -4   1       85.55       61.77      4.34 o
  -2  -4   1      176.80      125.28      5.47 o
  -1  -4   1      535.80      545.57     11.51 o
   0  -4   1     1579.02     1525.78     27.65 o
   1  -4   1     3407.28     3413.89     97.74 o
   2  -4   1     2488.40     2265.57     37.13 o
   3  -4   1     1094.39     1124.32     22.61 o
   4  -4   1      340.86      357.49     10.79 o
   5  -4   1      290.11      309.29     13.43 o
   6  -4   1      303.66      285.30     19.04 o
   7  -4   1       96.22       96.81      5.94 o
   8  -4   1       47.94       53.92      4.78 o
   9  -4   1        0.72      -17.62     17.62 o
  10  -4   1       14.94       13.94     26.57 o
 -10  -3   1       91.28      100.49     32.07 o
  -9  -3   1      156.73      148.76     24.52 o
  -8  -3   1      343.05      344.41     45.22 o
  -7  -3   1      291.83      242.67     27.90 o
  -6  -3   1       37.15       36.36      2.54 o
  -5  -3   1      345.85      380.65     12.70 o
  -4  -3   1       63.62       40.10      3.72 o
  -3  -3   1     1497.66     1596.96     34.61 o
  -2  -3   1     3859.48     3921.47     65.96 o
  -1  -3   1     2234.97     2180.61     35.66 o
   0  -3   1      714.78      705.28     14.35 o
   1  -3   1        1.11       10.37      2.58 o
   2  -3   1     3446.12     3643.90     73.91 o
   3  -3   1      935.71     1111.51     19.77 o
   4  -3   1     1476.39     1561.49     27.25 o
   5  -3   1      734.18      797.01     15.66 o
   6  -3   1     1144.65     1075.33     26.30 o
   7  -3   1       53.60       70.99      4.21 o
   8  -3   1      191.14      156.65     25.76 o
   9  -3   1      575.70      587.97     65.70 o
  10  -3   1       73.97       76.12     26.93 o
 -10  -2   1       70.26       98.36     47.79 o
  -9  -2   1        7.62       30.83     22.90 o
  -8  -2   1       70.31      138.88     27.46 o
  -7  -2   1       37.73       50.80     22.03 o
  -6  -2   1      315.80      305.61     19.80 o
  -5  -2   1      801.27      915.93     21.96 o
  -4  -2   1      216.49      259.85      6.17 o
  -3  -2   1      206.23      179.57      5.38 o
  -2  -2   1      279.26      298.19     18.17 o
  -1  -2   1      501.94      501.78      8.97 o
   0  -2   1      174.72      166.67      7.71 o
   1  -2   1       79.44       68.62      3.66 o
   2  -2   1     2213.49     2241.09     42.61 o
   3  -2   1      547.64      574.50     10.53 o
   4  -2   1      771.57      831.70     31.89 o
   5  -2   1     1520.26     1593.03     35.07 o
   6  -2   1     2963.25     2955.25     60.39 o
   7  -2   1      214.67      225.71      5.76 o
   8  -2   1       96.79       94.51     20.41 o
   9  -2   1      102.88      119.80     30.24 o
  10  -2   1        0.41       -7.34     35.24 o
 -10  -1   1        8.54       -8.07     30.03 o
  -9  -1   1       48.51       36.85     19.08 o
  -8  -1   1       18.54       19.60     16.03 o
  -7  -1   1      109.27       58.80     19.97 o
  -6  -1   1      394.26      390.21     28.48 o
  -5  -1   1       12.82       23.21     26.31 o
  -4  -1   1     1391.82     1514.38     84.49 o
  -3  -1   1     2697.19     2535.30     44.24 o
  -2  -1   1     1693.21     1688.24     30.42 o
  -1  -1   1     2377.50     2429.45     63.97 o
   1  -1   1     3214.35     3256.25     62.40 o
   2  -1   1      477.58      505.24     12.29 o
   3  -1   1       79.02       29.25      3.47 o
   4  -1   1       11.41       18.78      3.06 o
   5  -1   1      112.35      151.97      8.04 o
   6  -1   1      438.01      424.61     12.61 o
   7  -1   1      310.74      245.24     26.28 o
   8  -1   1      435.48      460.46     40.67 o
   9  -1   1       53.71       32.38     24.96 o
  10  -1   1       60.45       91.98     42.06 o
 -10   0   1       12.00       -2.20     24.29 o
  -9   0   1       80.78       82.87     33.03 o
  -8   0   1       54.46       25.69     17.55 o
  -7   0   1        7.21       -1.50     11.40 o
  -6   0   1     1156.85     1114.18     64.82 o
  -5   0   1      863.64      869.22     41.79 o
  -4   0   1     1013.64     1132.33     52.86 o
  -3   0   1      527.05      458.42     28.59 o
  -2   0   1     4030.23     4464.10    130.28 o
  -1   0   1     2078.87     2204.55     81.41 o
   1   0   1     4107.05     4261.63    120.06 o
   2   0   1     1225.33     1273.52     26.44 o
   3   0   1        8.05       -0.31      2.43 o
   4   0   1     1861.00     1963.35     43.26 o
   5   0   1     1750.68     1674.74     30.55 o
   6   0   1      244.74      257.28      5.55 o
   7   0   1      368.75      322.68     29.21 o
   8   0   1      253.33      278.57     33.47 o
   9   0   1      611.40      604.51    118.77 o
  10   0   1      876.43     1106.93     88.30 o
 -10   1   1      173.44      204.66     35.68 o
  -9   1   1      274.97      236.00     34.13 o
  -8   1   1      327.95      334.43     35.68 o
  -7   1   1        9.47       -8.07     13.28 o
  -6   1   1      523.35      497.79     29.06 o
  -5   1   1      338.43      419.01     17.44 o
  -4   1   1      316.08      419.60     12.22 o
  -3   1   1     2719.31     2868.06     50.02 o
  -2   1   1     6376.66     6546.43    135.78 o
  -1   1   1    10788.06    10756.35    309.10 o
   1   1   1      779.37      755.26     21.20 o
   2   1   1     3911.28     3869.00     90.63 o
   3   1   1      598.66      497.72     14.54 o
   4   1   1      567.93      562.82     20.48 o
   5   1   1      209.27      236.49      8.29 o
   6   1   1        5.44        8.07      1.73 o
   7   1   1        0.65       -7.34     17.62 o
   8   1   1      168.83      192.39     24.81 o
   9   1   1        1.63       21.95     24.89 o
  10   1   1        8.10        9.55     26.42 o
 -10   2   1       16.70      -13.94     21.28 o
  -9   2   1       12.68       35.24     21.88 o
  -8   2   1      122.39      129.48     22.17 o
  -7   2   1     1046.81     1016.86     44.92 o
  -6   2   1     2258.05     2263.42    103.13 o
  -5   2   1     3898.57     3892.56     69.81 o
  -4   2   1     1699.01     1691.70     42.06 o
  -3   2   1     6945.89     6492.40    139.39 o
  -2   2   1     2812.06     2806.97     46.69 o
  -1   2   1        2.88        7.73      3.09 o
   0   2   1      254.94      243.55      7.47 o
   1   2   1       78.63       97.06      4.34 o
   2   2   1      914.24     1035.34     22.20 o
   3   2   1      362.13      402.69     11.13 o
   4   2   1      609.27      718.72     16.77 o
   5   2   1      684.81      708.85     18.70 o
   6   2   1       28.38       36.13      2.93 o
   7   2   1      937.12      932.31     69.51 o
   8   2   1     1232.04     1230.99     76.05 o
   9   2   1      448.50      378.40     45.29 o
  10   2   1      175.68      184.13     26.03 o
 -10   3   1      121.05       94.11     24.15 o
  -9   3   1      547.75      494.74     43.38 o
  -8   3   1       23.21       47.72     26.57 o
  -7   3   1      294.61      246.05     17.84 o
  -6   3   1     2319.99     2328.54     47.41 o
  -5   3   1     1176.56     1088.25     22.38 o
  -4   3   1      720.99      910.62     20.81 o
  -3   3   1     6364.78     6593.39    110.99 o
  -2   3   1     6336.36     6851.34    144.36 o
  -1   3   1      769.50      801.58     17.86 o
   0   3   1     1729.73     1649.77     33.44 o
   1   3   1     1759.78     1733.02     34.28 o
   2   3   1     4791.07     4846.53     86.41 o
   3   3   1     1310.86     1111.69     24.19 o
   4   3   1       62.38       45.48      8.00 o
   5   3   1      999.33     1048.89     28.08 o
   6   3   1      487.14      505.22     13.33 o
   7   3   1      667.86      645.23     25.55 o
   8   3   1      280.90      244.36     35.60 o
   9   3   1        8.14       34.57     36.63 o
  10   3   1        0.40      -13.21     27.97 o
 -10   4   1       64.92       49.98     27.97 o
  -9   4   1        0.12      -16.81     16.81 o
  -8   4   1       11.78       29.36     17.62 o
  -7   4   1      194.83      192.80      6.38 o
  -6   4   1      516.06      561.51     22.76 o
  -5   4   1     4133.28     3819.21     70.17 o
  -4   4   1     3590.26     3599.04     68.75 o
  -3   4   1     2328.21     2396.28     64.74 o
  -2   4   1     2248.51     2052.07     38.79 o
  -1   4   1     3038.12     3000.35     58.64 o
   0   4   1     1492.63     1534.15     30.76 o
   1   4   1      529.73      508.72     12.10 o
   2   4   1      104.99       69.24     13.21 o
   3   4   1      154.47      157.59      8.18 o
   4   4   1      155.42      145.69      8.73 o
   5   4   1       64.54       72.82     12.19 o
   6   4   1      490.31      461.19     15.58 o
   7   4   1      216.59      205.15     13.91 o
   8   4   1       69.01       79.42     20.77 o
   9   4   1      322.88      313.95     39.34 o
  10   4   1       75.78      107.10     35.90 o
 -10   5   1      165.74      109.96     28.41 o
  -9   5   1      107.83      136.97     33.62 o
  -8   5   1     1000.44      988.59     42.24 o
  -7   5   1     1041.88      944.29     23.99 o
  -6   5   1      103.16      105.81      5.89 o
  -5   5   1       45.69       38.47      9.22 o
  -4   5   1      141.54      186.25      6.55 o
  -3   5   1      383.57      346.57      9.45 o
  -2   5   1       12.12       14.57      4.10 o
  -1   5   1       80.50       77.18      6.65 o
   0   5   1       22.18       10.21      7.34 o
   1   5   1       33.96       59.28      5.40 o
   2   5   1       41.81       28.13      6.24 o
   3   5   1      168.56      139.00      7.06 o
   4   5   1     1985.59     1985.91     40.57 o
   5   5   1      966.03     1132.71     24.08 o
   6   5   1     1163.39     1155.80     29.64 o
   7   5   1      488.64      471.20     18.91 o
   8   5   1      227.29      239.30     15.12 o
   9   5   1      163.37      115.10     31.41 o
  10   5   1       42.47       55.94     33.25 o
 -10   6   1      240.68      178.37     34.73 o
  -9   6   1       33.31       40.52     31.71 o
  -8   6   1        0.84        4.33      8.73 o
  -7   6   1     1028.09      969.23     46.61 o
  -6   6   1     1070.28     1034.35     20.92 o
  -5   6   1       23.16       28.03      4.73 o
  -4   6   1      342.81      356.63     13.21 o
  -3   6   1        2.67        4.78      4.17 o
  -2   6   1     2211.72     2407.44     43.12 o
  -1   6   1     1484.26     1618.28     36.89 o
   0   6   1       51.95      113.68     17.07 o
   1   6   1      110.51       52.92     11.75 o
   2   6   1     2925.35     2979.03     65.11 o
   3   6   1     2524.73     2681.89     56.05 o
   4   6   1     1823.06     1772.21     53.44 o
   5   6   1       45.92       39.25      5.74 o
   6   6   1      219.83      241.21      8.87 o
   7   6   1       14.47       30.71     13.21 o
   8   6   1        6.00        2.93      8.07 o
   9   6   1        0.14       17.62     23.41 o
  -8   7   1      183.84      162.81     16.58 o
  -7   7   1      308.59      317.96     25.36 o
  -6   7   1       29.77       40.34     10.75 o
  -5   7   1       43.78       59.00      5.59 o
  -4   7   1     2071.26     2114.32     47.18 o
  -3   7   1      321.12      243.72     11.34 o
  -2   7   1      164.58      165.54     23.85 o
  -1   7   1     2252.17     2264.13     47.64 o
   0   7   1      318.84      243.26     10.33 o
   1   7   1      167.05      156.14     10.01 o
   2   7   1       79.96       79.42      7.27 o
   3   7   1       15.14       -3.07      5.54 o
   4   7   1      128.70       98.09      8.70 o
   5   7   1      634.08      652.91     17.11 o
   6   7   1      496.32      458.90     15.61 o
   7   7   1      502.27      536.59     31.41 o
   8   7   1       76.39       55.12     11.68 o
   9   7   1      193.23      144.68     40.45 o
  -8   8   1       70.48       49.25     20.55 o
  -7   8   1       10.96       14.38      7.72 o
  -6   8   1      186.36      167.90     10.40 o
  -5   8   1      107.73      103.88     20.52 o
  -4   8   1       45.16       42.48     17.98 o
  -3   8   1        0.22        5.34      5.68 o
  -2   8   1        2.56        7.67      4.73 o
  -1   8   1        8.95       23.24      7.86 o
   0   8   1     1360.47     1354.23     29.48 o
   1   8   1     2058.35     2136.36     40.63 o
   2   8   1     1964.15     1927.04     52.52 o
   3   8   1      348.02      339.76     16.11 o
   4   8   1      234.61      237.67     10.01 o
   5   8   1      271.31      274.99     12.25 o
   6   8   1      471.62      505.18     21.51 o
   7   8   1      563.32      679.28     35.31 o
   8   8   1        0.77       -8.07     10.35 o
   9   8   1       32.13       23.49     25.76 o
  -9   9   1       96.74      140.79     41.18 o
  -8   9   1       26.01       27.90     18.35 o
  -7   9   1       41.03       41.94     22.68 o
  -6   9   1      260.81      259.49     12.97 o
  -5   9   1     1476.03     1493.42     46.60 o
  -4   9   1      134.77      160.51      9.87 o
  -3   9   1      551.77      555.94     24.22 o
  -2   9   1      936.21      940.00     23.14 o
  -1   9   1     2375.08     2353.56     78.73 o
   0   9   1     3041.46     3134.69     60.05 o
   1   9   1      590.54      643.69     18.48 o
   2   9   1     1195.50     1084.12     54.21 o
   3   9   1       35.36       34.40      9.33 o
   4   9   1       76.45       52.95     15.45 o
   5   9   1      124.16      121.38      9.72 o
   6   9   1       14.82       37.25      9.54 o
   7   9   1        1.44       24.89     16.22 o
   8   9   1       97.42       82.87     25.18 o
  -9  10   1       86.63      577.55    154.95 o
  -8  10   1      391.35      412.90     47.34 o
  -7  10   1      285.77      264.26     38.76 o
  -6  10   1       90.04      116.27     17.18 o
  -5  10   1      602.87      575.04     42.20 o
  -4  10   1      281.60      290.85     20.59 o
  -3  10   1      972.13      898.58     28.48 o
  -2  10   1       31.00       26.25      7.16 o
  -1  10   1        0.05        7.14      9.49 o
   0  10   1       17.82       14.34     16.92 o
   1  10   1      712.59      720.33     25.62 o
   2  10   1      220.72      258.08     33.03 o
   3  10   1      997.39      963.94     28.26 o
   4  10   1      661.30      671.28     23.87 o
   5  10   1      520.41      512.44     23.22 o
   6  10   1      171.03      174.12     18.57 o
   7  10   1      320.66      342.43     31.05 o
   8  10   1       22.81      -18.35     22.76 o
  -8  11   1       77.97      116.86     26.93 o
  -7  11   1        0.92      -17.62     32.30 o
  -6  11   1        0.95       14.15     13.63 o
  -5  11   1       11.43       24.13     13.17 o
  -4  11   1      570.30      558.62     24.92 o
  -3  11   1      254.75      329.23     24.26 o
  -2  11   1     2364.07     2315.45     65.28 o
  -1  11   1     1620.78     1661.45     50.60 o
   0  11   1      845.12      855.46     30.83 o
   1  11   1     1301.72     1310.44     38.08 o
   2  11   1      402.52      385.95     19.43 o
   3  11   1      164.16      161.99     21.54 o
   4  11   1      229.40      248.63     15.10 o
   5  11   1       62.48       42.19     12.86 o
   6  11   1        0.78       33.62     16.00 o
   7  11   1        9.52       22.76     15.49 o
  -8  12   1       22.66       34.57     31.56 o
  -7  12   1       49.20       74.72     26.20 o
  -6  12   1      243.25      244.54     62.61 o
  -5  12   1     1181.69     1362.34     54.31 o
  -4  12   1     1136.42     1092.87     44.26 o
  -3  12   1      584.51      595.60     25.10 o
  -2  12   1      731.04      744.31     32.22 o
  -1  12   1      108.37       88.14      9.33 o
   0  12   1       21.00       44.27     16.74 o
   1  12   1        0.77        8.33      6.81 o
   2  12   1        6.08        9.99     24.59 o
   3  12   1       92.13       92.93     13.47 o
   4  12   1       45.09       46.49     24.89 o
   5  12   1      214.01      224.96     23.05 o
   6  12   1      153.69      179.84     26.13 o
   7  12   1        9.82      -20.55     20.55 o
  -7  13   1      135.55      174.78     37.28 o
  -6  13   1        0.99       19.22     18.71 o
  -5  13   1      153.44      179.94     21.48 o
  -4  13   1       30.18       23.74     26.13 o
  -3  13   1      138.94      114.97     18.46 o
  -2  13   1      218.53      207.95     33.58 o
  -1  13   1      530.95      545.73     21.83 o
   0  13   1      470.66      483.70     21.60 o
   1  13   1       59.86       56.76     16.11 o
   2  13   1      209.46      232.97     15.85 o
   3  13   1      430.91      479.46     28.85 o
   4  13   1      244.64      260.59     25.44 o
   5  13   1      178.02      171.99     23.41 o
   6  13   1        8.31      -30.83     32.23 o
  -6  14   1      352.45      345.44     36.26 o
  -5  14   1      265.22      263.15     34.32 o
  -4  14   1      635.42      690.70     43.72 o
  -3  14   1      158.57      151.33     19.30 o
  -2  14   1      286.63      359.70     56.81 o
  -1  14   1       23.26       13.45     37.73 o
   0  14   1      284.15      292.01     16.97 o
   1  14   1      130.54      101.30     47.23 o
   2  14   1      101.12       96.84     16.81 o
   3  14   1       11.55        5.49     11.02 o
   4  14   1       41.35       64.50     18.10 o
   5  14   1      127.09      136.97     20.26 o
  -5  15   1        9.94      -17.90     17.90 o
  -4  15   1       49.49       66.33     20.28 o
  -3  15   1      139.12      153.85     22.65 o
  -2  15   1        6.14       12.56     18.31 o
  -1  15   1       23.61       80.77     31.00 o
   0  15   1        1.06        4.51     26.06 o
   1  15   1        6.66      -14.07     27.13 o
   2  15   1        5.18        0.87     33.47 o
   3  15   1       93.37      105.17     20.97 o
   4  15   1        2.47       23.48     16.58 o
  -4  16   1       39.29       99.62    170.73 o
  -3  16   1      123.01      115.83     35.02 o
  -2  16   1       68.26      120.12     31.96 o
  -1  16   1      306.21      368.78     31.48 o
   0  16   1      429.83      500.84     33.43 o
   1  16   1       13.23        0.30     20.91 o
   2  16   1        2.17       15.59     19.33 o
   0 -17   2       42.31      108.14     24.79 o
  -3 -16   2      201.61      281.29     42.09 o
  -2 -16   2       37.06        7.04     22.03 o
  -1 -16   2       72.40       89.24     27.39 o
   0 -16   2        2.81       54.65     27.82 o
   1 -16   2      355.41      471.84     44.33 o
   2 -16   2       33.22       44.32     27.44 o
   3 -16   2      181.70      207.56     34.53 o
  -4 -15   2      204.02      208.25     31.74 o
  -3 -15   2       14.37      -11.28     25.02 o
  -2 -15   2      134.63      121.56     24.21 o
  -1 -15   2      267.51      237.64     26.70 o
   0 -15   2      543.15      588.24     35.16 o
   1 -15   2      860.84      934.64     43.89 o
   2 -15   2      273.94      240.98     26.40 o
   3 -15   2       47.08       33.98     32.59 o
   4 -15   2       32.17       52.92     28.26 o
   5 -15   2      111.87      107.86     29.92 o
  -5 -14   2      445.71      482.78     45.22 o
  -4 -14   2      261.51      242.40     30.52 o
  -3 -14   2      178.75      150.04     27.93 o
  -2 -14   2      674.59      719.92     34.91 o
  -1 -14   2       89.47      132.95     26.35 o
   0 -14   2       90.65       81.61     28.67 o
   1 -14   2       13.11       31.13     18.32 o
   2 -14   2       21.96       -6.70     28.99 o
   3 -14   2       12.97       -1.19     19.63 o
   4 -14   2       97.92       76.55     22.43 o
   5 -14   2       10.19       39.02     23.20 o
   6 -14   2       17.17        2.93     31.41 o
  -6 -13   2       13.62        1.67     12.16 o
  -5 -13   2      105.01       80.60     13.72 o
  -4 -13   2      167.05      192.07     52.66 o
  -3 -13   2       60.63       60.63     22.72 o
  -2 -13   2        2.68       10.67      6.17 o
  -1 -13   2      308.34      318.33     23.63 o
   0 -13   2      157.29      152.73     22.25 o
   1 -13   2      338.90      399.64     22.03 o
   2 -13   2      206.93      210.68     26.57 o
   3 -13   2       93.35       51.57     24.87 o
   4 -13   2      205.77      211.63     25.44 o
   5 -13   2      177.14      206.14     26.82 o
   6 -13   2       18.47       -2.93     21.95 o
   7 -13   2      302.56      346.47     42.35 o
  -7 -12   2       21.48       29.94     14.65 o
  -6 -12   2       16.33        7.34     14.68 o
  -5 -12   2      150.46      179.99     56.63 o
  -4 -12   2      420.32      431.58     53.77 o
  -3 -12   2      429.13      492.24     66.10 o
  -2 -12   2      124.22      133.65     26.90 o
  -1 -12   2      206.18      197.41     12.57 o
   0 -12   2       52.74       90.01     21.73 o
   1 -12   2      340.87      382.67     91.13 o
   2 -12   2      408.44      440.30     24.86 o
   3 -12   2       45.12       39.81     45.99 o
   4 -12   2        0.42       26.54     16.44 o
   5 -12   2       16.10       11.85     20.48 o
   6 -12   2        1.21       36.19     33.44 o
   7 -12   2      105.53      147.99     34.94 o
  -8 -11   2       58.30       53.69     22.46 o
  -7 -11   2       86.65       76.12     17.03 o
  -6 -11   2      296.41      262.49     23.71 o
  -5 -11   2      233.95      305.89     28.55 o
  -4 -11   2      204.02      178.86     12.95 o
  -3 -11   2       27.64       19.44     12.81 o
  -2 -11   2      101.61       86.46      9.30 o
  -1 -11   2        1.61       13.32      5.55 o
   0 -11   2      138.27      159.73     19.52 o
   1 -11   2      100.45       78.32     15.77 o
   2 -11   2        1.43       13.63     11.33 o
   3 -11   2      319.89      316.43     29.17 o
   4 -11   2      169.56      159.31     19.71 o
   5 -11   2      255.94      269.64     23.49 o
   6 -11   2      273.57      351.15     44.19 o
   7 -11   2       80.20      128.24     41.69 o
   8 -11   2      143.07      114.52     27.82 o
  -8 -10   2       16.86       29.14     14.35 o
  -7 -10   2       24.80       27.90     11.75 o
  -6 -10   2      115.36      133.84     13.12 o
  -5 -10   2      173.09      199.46     16.74 o
  -4 -10   2       68.28       57.07      9.79 o
  -3 -10   2       48.26       62.41     15.52 o
  -2 -10   2      369.82      401.48     41.40 o
  -1 -10   2      255.90      251.73     12.17 o
   0 -10   2      399.30      419.91     24.40 o
   1 -10   2      101.95       90.01     10.98 o
   2 -10   2       39.35       44.37     11.41 o
   3 -10   2     1194.21     1142.26     40.89 o
   4 -10   2      494.00      436.68     18.19 o
   5 -10   2      424.48      372.82     20.44 o
   6 -10   2      138.89      176.31     35.02 o
   7 -10   2       85.37      124.56     27.82 o
   8 -10   2        0.56       12.41     24.81 o
  -9  -9   2        3.29       14.61     26.28 o
  -8  -9   2      449.94      470.34     26.73 o
  -7  -9   2      369.39      362.76     33.03 o
  -6  -9   2      412.85      473.54     49.98 o
  -5  -9   2      620.44      677.52     20.84 o
  -4  -9   2      673.78      653.44     19.24 o
  -3  -9   2       34.93       42.23     11.75 o
  -2  -9   2     2069.23     2060.67     43.50 o
  -1  -9   2     1114.40     1051.86     24.92 o
   0  -9   2      186.86      168.02     17.91 o
   1  -9   2        7.86        7.63     11.83 o
   2  -9   2      275.70      263.53     13.11 o
   3  -9   2        6.44        2.63     11.37 o
   4  -9   2       26.63       31.37     11.89 o
   5  -9   2       75.84       87.99     10.51 o
   6  -9   2      563.76      564.66     28.20 o
   7  -9   2      208.52      266.01     30.90 o
   8  -9   2      465.28      500.84     37.59 o
  -9  -8   2      208.02      183.51     37.44 o
  -8  -8   2      196.56      215.66     15.93 o
  -7  -8   2      111.24      105.41     16.66 o
  -6  -8   2      120.70      115.62     11.82 o
  -5  -8   2       21.37       20.92     13.54 o
  -4  -8   2     1070.50     1011.97     22.31 o
  -3  -8   2       20.82       31.84      7.67 o
  -2  -8   2      204.17      243.93      9.55 o
  -1  -8   2      204.18      206.27     10.17 o
   0  -8   2      351.86      327.39     15.23 o
   1  -8   2     1840.69     1671.62     40.72 o
   2  -8   2     1360.54     1336.56     28.70 o
   3  -8   2     2092.64     2108.41     49.18 o
   4  -8   2      456.25      473.34     16.11 o
   5  -8   2      414.42      476.61     32.19 o
   6  -8   2      997.23     1012.71     28.45 o
   7  -8   2       72.54       66.85     17.91 o
   8  -8   2       54.37       64.03     15.21 o
   9  -8   2       61.85      -12.41     16.81 o
  -9  -7   2       56.69       79.94     26.64 o
  -8  -7   2       52.48       53.51     10.28 o
  -7  -7   2      224.64      226.49     10.38 o
  -6  -7   2       97.16      117.20      7.43 o
  -5  -7   2      253.45      228.86      7.82 o
  -4  -7   2     1141.59     1197.44     25.63 o
  -3  -7   2     1333.73     1294.69     28.25 o
  -2  -7   2     2306.39     2288.86     43.54 o
  -1  -7   2     2515.05     2537.14     52.98 o
   0  -7   2      487.13      526.66     12.55 o
   1  -7   2     1024.64      989.22     22.79 o
   2  -7   2      365.87      388.49     14.71 o
   3  -7   2     1020.05     1017.06     27.64 o
   4  -7   2        0.27        0.56      4.74 o
   5  -7   2      352.77      332.60     17.84 o
   6  -7   2      338.66      320.74     11.68 o
   7  -7   2      239.54      247.43     27.93 o
   8  -7   2      359.67      320.57     45.59 o
   9  -7   2      222.21      245.24     33.11 o
  -9  -6   2      268.24      267.78     38.10 o
  -7  -6   2      602.40      634.49     16.86 o
  -6  -6   2     1244.82     1285.08     30.14 o
  -5  -6   2     1083.22     1174.62     24.97 o
  -4  -6   2      698.28      823.47     18.58 o
  -3  -6   2       14.84       17.40     13.28 o
  -2  -6   2      923.72      940.34     20.32 o
  -1  -6   2       26.96       51.08      4.36 o
   0  -6   2        0.52       12.07      6.25 o
   1  -6   2      316.76      349.92     11.07 o
   2  -6   2     1194.15     1169.77     27.40 o
   3  -6   2     1327.23     1308.22     25.37 o
   4  -6   2     1044.81     1150.79     22.78 o
   5  -6   2     1055.92     1108.66     25.41 o
   6  -6   2     1516.08     1498.62     32.52 o
   7  -6   2      130.56      142.92      8.45 o
   8  -6   2      136.05      149.25     14.31 o
   9  -6   2       57.52       42.65     25.11 o
 -10  -5   2       12.97       -4.33     46.03 o
  -9  -5   2       10.20       13.21     26.35 o
  -8  -5   2       70.23       43.61     16.87 o
  -7  -5   2      507.99      494.75     18.06 o
  -6  -5   2      120.39      128.73      6.59 o
  -5  -5   2      960.01      951.43     18.89 o
  -4  -5   2       65.63       94.29      5.69 o
  -3  -5   2     2547.89     2721.98     59.27 o
  -2  -5   2       59.16       42.66      5.58 o
  -1  -5   2     1148.49     1122.12     20.92 o
   0  -5   2      155.60      130.85     11.08 o
   1  -5   2     5078.20     5057.39     91.01 o
   2  -5   2      812.70      801.17     15.83 o
   3  -5   2      882.55      899.78     17.57 o
   4  -5   2       43.72       46.13     12.81 o
   5  -5   2       51.95       80.51      6.19 o
   6  -5   2       37.52       27.96      5.13 o
   7  -5   2        0.98        3.17      6.64 o
   8  -5   2        7.57        0.98     10.60 o
   9  -5   2        0.67       -2.20     24.29 o
  10  -5   2       45.34      104.31     44.26 o
 -10  -4   2      194.74      243.56     44.85 o
  -9  -4   2       49.84      123.98     36.77 o
  -8  -4   2      841.11      869.84     51.97 o
  -7  -4   2      202.86      205.39     26.42 o
  -6  -4   2      981.05     1083.66     25.83 o
  -5  -4   2      667.72      723.18     18.54 o
  -4  -4   2      676.02      544.15     12.42 o
  -3  -4   2     1726.40     1843.38     51.02 o
  -2  -4   2       37.50       63.91      6.42 o
  -1  -4   2     5672.21     6067.84     97.95 o
   0  -4   2      463.95      587.55     14.36 o
   1  -4   2      211.46      202.96     11.12 o
   2  -4   2      891.61      921.85     19.69 o
   3  -4   2      998.08     1263.18     19.42 o
   4  -4   2      971.15      987.54     39.05 o
   5  -4   2      189.40      189.02      7.82 o
   6  -4   2      217.03      191.78     15.23 o
   7  -4   2       19.67       36.23      4.64 o
   8  -4   2       59.70       51.57     15.31 o
   9  -4   2       34.71       90.94     29.95 o
  10  -4   2      106.16      121.55     33.47 o
 -10  -3   2      238.38      207.74     41.40 o
  -9  -3   2      142.79      105.41     27.82 o
  -8  -3   2      323.55      313.00     32.59 o
  -7  -3   2      290.73      290.39     29.59 o
  -6  -3   2      111.24       66.14     14.07 o
  -5  -3   2       37.03       37.30      2.46 o
  -4  -3   2      160.97      213.44      6.70 o
  -3  -3   2      348.76      498.82     10.18 o
  -2  -3   2      198.38      180.61      5.68 o
  -1  -3   2      449.54      423.53     11.12 o
   0  -3   2      949.75      916.23     17.70 o
   1  -3   2      632.66      639.16     14.03 o
   2  -3   2     1069.72     1127.09     21.20 o
   3  -3   2      344.19      225.37      6.02 o
   4  -3   2      473.30      400.34      9.22 o
   5  -3   2       43.63       37.55      4.24 o
   6  -3   2      211.43      235.37     14.43 o
   7  -3   2       92.20      108.40     21.03 o
   8  -3   2      130.91      130.34     29.21 o
   9  -3   2       43.28        0.73     21.58 o
  10  -3   2       11.54        2.20     39.78 o
 -10  -2   2       20.74      -24.81     24.81 o
  -9  -2   2      380.18      343.46     41.18 o
  -8  -2   2      288.13      299.71     35.68 o
  -7  -2   2      365.03      368.44     25.90 o
  -6  -2   2      218.34      176.92     16.48 o
  -5  -2   2      377.69      327.65     19.67 o
  -4  -2   2     1549.83     1539.02     29.27 o
  -3  -2   2     6513.01     6751.53    181.79 o
  -2  -2   2       11.79       17.00      3.67 o
  -1  -2   2       13.63       26.93      2.59 o
   0  -2   2      222.84      213.37      6.66 o
   1  -2   2      598.10      752.27     16.26 o
   2  -2   2      609.63      743.05     15.12 o
   3  -2   2      206.19      241.55     10.50 o
   4  -2   2       35.79       17.08      4.61 o
   5  -2   2        4.98       24.06      4.65 o
   6  -2   2       33.01       23.36      4.55 o
   7  -2   2       50.34       60.78      5.36 o
   8  -2   2       27.52       51.53     29.95 o
   9  -2   2      123.32      114.77     21.99 o
 -10  -1   2      307.55      316.81     50.13 o
  -9  -1   2        3.95       60.86     22.03 o
  -8  -1   2      610.98      611.90     48.23 o
  -7  -1   2      148.86      109.38     17.55 o
  -6  -1   2      163.32      150.34     27.02 o
  -5  -1   2     1120.08     1204.81     35.23 o
  -4  -1   2     2272.15     2619.28     74.87 o
  -3  -1   2     1652.19     1759.50     40.92 o
  -2  -1   2       49.53       63.13      4.63 o
  -1  -1   2     9375.68     9923.98    172.13 o
   0  -1   2     4879.29     4914.56     94.03 o
   1  -1   2     1460.92     1749.46     39.67 o
   2  -1   2      905.32      870.85     19.17 o
   3  -1   2       10.68       32.38      3.68 o
   4  -1   2     1701.51     1716.39     34.08 o
   5  -1   2      816.28      911.95     27.02 o
   6  -1   2      764.29      775.12     18.03 o
   7  -1   2      493.45      528.85     17.37 o
   8  -1   2      356.54      397.63     36.70 o
   9  -1   2       49.52       25.69     21.95 o
  10  -1   2      243.85      246.93     40.01 o
 -10   0   2      108.63      100.49     29.88 o
  -9   0   2       12.03      -15.41     22.17 o
  -8   0   2      152.23      113.92     19.68 o
  -7   0   2       65.27       61.73     15.34 o
  -6   0   2        2.03      -20.48     20.63 o
  -5   0   2      841.46      888.19     35.53 o
  -4   0   2        7.37       -8.88      8.88 o
  -3   0   2      951.39      917.29     24.49 o
  -2   0   2      117.80      115.68      4.37 o
  -1   0   2     6644.51     5997.85    384.16 o
   0   0   2     4540.02     4559.19    120.12 o
   1   0   2      150.58      198.48      6.47 o
   2   0   2      368.06      414.15      9.54 o
   3   0   2       12.21        1.70      4.37 o
   4   0   2     1421.07     1596.02     34.41 o
   5   0   2      412.68      409.24     19.79 o
   6   0   2       13.35       11.29      3.09 o
   7   0   2       76.68       63.02      2.59 o
   8   0   2       23.23       14.61     22.76 o
   9   0   2      248.08      330.46     36.48 o
  10   0   2        3.30        1.60     34.50 o
 -10   1   2       31.06       30.83     26.50 o
  -9   1   2       19.32       53.51     22.17 o
  -8   1   2       73.87       69.15     18.50 o
  -7   1   2      818.64      744.31     35.46 o
  -6   1   2     1507.80     1541.19     55.27 o
  -5   1   2     2194.64     2148.91     65.33 o
  -4   1   2      335.25      278.16      6.38 o
  -3   1   2     1900.52     1894.09     96.46 o
  -2   1   2     1215.79     1482.49     31.49 o
  -1   1   2     5004.75     4991.03    109.61 o
   0   1   2    10860.76    10951.70    214.46 o
   1   1   2       17.42       34.90      5.80 o
   2   1   2     1917.72     1960.81     38.56 o
   3   1   2     1498.54     1672.28     34.35 o
   4   1   2      957.87      872.21     20.81 o
   5   1   2      403.29      442.38     12.52 o
   6   1   2      792.43      853.43     19.57 o
   7   1   2     1602.89     1654.48     47.67 o
   8   1   2      326.12      376.34     42.06 o
   9   1   2      688.53      656.89     59.75 o
  10   1   2       44.33       35.96     29.36 o
 -11   2   2       63.27       34.57     46.17 o
  -9   2   2      180.68      169.13     34.50 o
  -8   2   2      502.43      498.42     38.68 o
  -7   2   2      191.47      196.95     16.74 o
  -6   2   2       96.26      120.38     19.60 o
  -5   2   2        2.07        4.07      2.46 o
  -4   2   2      870.62      942.29     28.26 o
  -3   2   2        7.46       19.81      8.48 o
  -2   2   2      334.47      398.70      9.19 o
  -1   2   2      593.33      576.74     12.41 o
   0   2   2       18.07       18.09      4.00 o
   1   2   2       15.15       40.34      9.95 o
   2   2   2     7870.23     7647.87    158.51 o
   3   2   2     2525.39     2725.92     54.91 o
   4   2   2     1174.88     1214.71     24.96 o
   5   2   2      666.98      672.12     17.78 o
   6   2   2      833.41      772.72     21.22 o
   7   2   2      363.14      368.73     10.21 o
   8   2   2      145.95      193.20     26.35 o
   9   2   2        6.69       16.96     25.69 o
  10   2   2      284.52      284.88     46.61 o
 -10   3   2       42.35       15.41     32.96 o
  -9   3   2       53.06       43.31     22.10 o
  -8   3   2      211.12      213.24     33.25 o
  -7   3   2      562.84      573.65     32.45 o
  -6   3   2      605.44      576.63     12.74 o
  -5   3   2     1680.33     1631.23     34.05 o
  -4   3   2      401.13      418.67      9.58 o
  -3   3   2     1863.62     1702.29     31.16 o
  -2   3   2     1002.09     1100.36     22.21 o
  -1   3   2      639.50      639.14     14.99 o
   0   3   2      260.91      207.98      6.89 o
   1   3   2      323.23      366.26     11.97 o
   2   3   2      395.66      446.00     12.15 o
   3   3   2      170.12      175.15      5.81 o
   4   3   2        0.07        0.89      4.37 o
   5   3   2      287.41      306.45      9.33 o
   6   3   2        1.03       -6.88      7.74 o
   7   3   2      999.31     1063.64     25.91 o
   8   3   2      318.34      309.18     42.87 o
   9   3   2      493.59      497.16     59.24 o
  10   3   2      318.75      293.18     48.23 o
 -10   4   2      262.03      203.84     34.80 o
  -8   4   2      193.64      266.01     30.03 o
  -7   4   2      441.21      449.22     12.42 o
  -6   4   2       35.08       52.29     13.10 o
  -5   4   2      259.73      240.62      7.86 o
  -4   4   2      450.80      423.38      9.65 o
  -3   4   2       43.61       57.78     13.17 o
  -2   4   2      778.37      810.82     16.35 o
  -1   4   2      367.48      384.71     10.11 o
   0   4   2     5825.83     6373.23    120.55 o
   1   4   2        5.62        9.24      9.55 o
   2   4   2     2115.13     2379.76     49.49 o
   3   4   2      905.82      845.49     17.72 o
   4   4   2     1821.63     1657.26     62.68 o
   5   4   2     1666.09     1694.86     35.48 o
   6   4   2      172.78      193.56      7.99 o
   7   4   2      759.37      849.85     23.89 o
   8   4   2       33.42       44.77     25.76 o
   9   4   2       56.41       85.37     31.05 o
  10   4   2       35.56       57.11     31.56 o
 -10   5   2        1.32       -0.73     31.93 o
  -9   5   2       35.32       28.48     19.08 o
  -8   5   2      212.34      198.42      8.05 o
  -7   5   2      631.83      593.26     22.46 o
  -6   5   2        7.25       20.06      3.85 o
  -5   5   2      411.43      371.38     10.26 o
  -4   5   2     1433.97     1547.76     33.70 o
  -3   5   2      845.07      729.08     16.17 o
  -2   5   2     3107.83     3218.56     62.58 o
  -1   5   2       59.88       29.29     15.49 o
   0   5   2      549.18      397.08     11.47 o
   1   5   2       39.30       15.84     13.58 o
   2   5   2     3152.31     3219.92     71.63 o
   3   5   2      104.36       86.31     10.46 o
   4   5   2      488.43      485.93     12.58 o
   5   5   2        2.69       -0.35      5.73 o
   6   5   2      816.43      807.31     18.11 o
   7   5   2      200.70      193.67      8.51 o
   8   5   2       45.67       53.51     13.07 o
   9   5   2       39.85       34.57     30.24 o
  -9   6   2      508.55      452.32     42.65 o
  -8   6   2      139.83      148.06      9.95 o
  -7   6   2      964.04      859.20     23.51 o
  -6   6   2      608.26      623.58     27.13 o
  -5   6   2      284.98      288.57     10.03 o
  -4   6   2      224.11      206.49      8.05 o
  -3   6   2      535.12      497.39     13.36 o
  -2   6   2       48.60       68.09     10.50 o
  -1   6   2       23.97       40.32      9.66 o
   0   6   2        0.77        6.93     16.11 o
   1   6   2      536.00      564.91     14.08 o
   2   6   2        2.80       -0.73      5.22 o
   3   6   2     1222.38     1248.46     28.52 o
   4   6   2     1393.07     1385.27     36.26 o
   5   6   2     1364.25     1412.23     32.76 o
   6   6   2      680.13      678.42     20.89 o
   7   6   2      213.20      181.93     38.54 o
   8   6   2      137.06      176.25     18.72 o
   9   6   2        3.84      -20.48     38.03 o
  -8   7   2        4.54       18.35     12.55 o
  -7   7   2       14.70        6.31      5.82 o
  -6   7   2        9.71       14.80      4.74 o
  -5   7   2       43.51       42.92      6.23 o
  -4   7   2      648.67      631.75     16.03 o
  -3   7   2      201.99      227.94      9.04 o
  -2   7   2      230.58      176.29      9.40 o
  -1   7   2      131.16       74.94      9.55 o
   0   7   2     2197.38     2365.19     50.32 o
   1   7   2     2280.92     2414.01     61.37 o
   2   7   2     1239.10     1250.33     26.17 o
   3   7   2      888.27     1025.78     46.06 o
   4   7   2      172.39      194.07      9.55 o
   5   7   2       33.53       29.24      7.22 o
   6   7   2      158.64      162.77     15.05 o
   7   7   2       60.75       85.88     14.09 o
   8   7   2       82.04      109.38     17.03 o
   9   7   2        0.68       44.77     37.37 o
  -8   8   2       60.56       78.03     16.74 o
  -7   8   2      461.49      447.76     18.24 o
  -6   8   2       19.49       33.28      8.58 o
  -5   8   2      114.69      130.39     20.44 o
  -4   8   2      740.31      791.00     19.38 o
  -3   8   2      741.35      693.52     18.17 o
  -2   8   2     2101.63     2202.33     48.86 o
  -1   8   2      663.72      768.37     20.11 o
   0   8   2      280.74      332.09     24.63 o
   1   8   2      416.44      402.52     13.08 o
   2   8   2       23.07       24.86      6.70 o
   3   8   2     1274.63     1160.07     24.37 o
   4   8   2       21.21       22.76      7.23 o
   5   8   2       59.72       68.28      9.21 o
   6   8   2       54.34       37.63      8.18 o
   7   8   2      156.42      177.71     17.33 o
   8   8   2      125.65      119.80     19.01 o
  -9   9   2       88.75      108.78     41.25 o
  -8   9   2        2.08       35.24     21.88 o
  -7   9   2      199.47      227.19     18.36 o
  -6   9   2       16.18       20.40      9.72 o
  -5   9   2       15.71        2.69      6.93 o
  -4   9   2      169.18      191.06     10.82 o
  -3   9   2     1078.80     1107.75     27.98 o
  -2   9   2       75.58       72.91      9.49 o
  -1   9   2       82.36       90.05      9.57 o
   0   9   2     1218.73     1132.82     27.71 o
   1   9   2     2439.16     2301.20     53.30 o
   2   9   2       26.90       25.94     14.32 o
   3   9   2      583.95      584.99     19.37 o
   4   9   2      623.20      682.49     21.19 o
   5   9   2      476.50      501.61     20.48 o
   6   9   2      436.24      414.33     20.39 o
   7   9   2      521.19      540.40     30.24 o
   8   9   2       39.56       44.77     13.07 o
  -9  10   2        6.52       34.57     20.70 o
  -8  10   2        0.24      -10.20     15.41 o
  -7  10   2       19.11       -5.35     37.73 o
  -6  10   2       40.08       36.14     23.16 o
  -5  10   2       57.15       54.78     31.20 o
  -4  10   2     1059.54     1072.95     30.11 o
  -3  10   2      192.28      202.91     26.42 o
  -2  10   2      346.91      376.12     19.04 o
  -1  10   2     1164.12     1043.07     33.59 o
   0  10   2      503.12      450.38     18.65 o
   1  10   2      363.95      336.69     14.32 o
   2  10   2       48.39       62.12      9.27 o
   3  10   2      108.82      114.85     20.52 o
   4  10   2      220.21      235.45     14.58 o
   5  10   2      115.99      131.01     19.90 o
   6  10   2        2.37       19.75     22.61 o
   7  10   2        6.35       -2.20     16.96 o
   8  10   2      105.70       97.77     20.33 o
  -8  11   2        7.88       48.45     21.88 o
  -7  11   2      150.34      154.66     33.69 o
  -6  11   2      571.67      576.96     27.18 o
  -5  11   2      848.96      784.84     28.45 o
  -4  11   2      675.08      675.37     23.24 o
  -3  11   2       58.17       56.48     35.86 o
  -2  11   2       49.51       29.13     24.89 o
  -1  11   2      226.16      246.15     24.48 o
   0  11   2       17.88       14.11     18.60 o
   1  11   2       94.93       75.29     11.05 o
   2  11   2       85.04       80.90     28.77 o
   3  11   2      288.61      286.90     19.12 o
   4  11   2      260.10      257.10     16.89 o
   5  11   2      317.59      333.27     18.56 o
   6  11   2      192.29      241.87     22.76 o
   7  11   2      177.83      184.98     24.29 o
  -8  12   2        0.28       -5.21     20.63 o
  -7  12   2      173.00      115.69     33.25 o
  -6  12   2        0.77      -16.23     25.33 o
  -5  12   2       16.55       31.55     20.94 o
  -4  12   2      201.53      179.31     17.62 o
  -3  12   2     1148.68     1200.03     68.82 o
  -2  12   2      770.05      784.67     28.33 o
  -1  12   2       73.40       90.37     33.51 o
   0  12   2      307.47      302.93     16.70 o
   1  12   2      208.30      213.43     14.35 o
   2  12   2      450.08      492.01     24.16 o
   3  12   2      352.62      355.15     22.66 o
   4  12   2      151.56      137.80     12.68 o
   5  12   2       20.18       16.73     13.90 o
   6  12   2       24.92       34.57     17.55 o
  -7  13   2      201.98      154.66     34.35 o
  -6  13   2      567.98      561.11     35.34 o
  -5  13   2      638.89      594.97     32.67 o
  -4  13   2      263.87      250.87     54.68 o
  -3  13   2      142.33      166.56     19.42 o
  -2  13   2      227.18      246.50     24.91 o
  -1  13   2      165.14      153.83     13.11 o
   0  13   2      148.73      166.28     14.05 o
   1  13   2        9.88       30.19     21.69 o
   2  13   2       32.13       41.64     37.77 o
   3  13   2      222.15      213.94     26.17 o
   4  13   2      129.82      121.23     14.14 o
   5  13   2       28.58        2.93     14.61 o
   6  13   2      166.51      123.98     21.14 o
  -6  14   2        2.18        8.07     30.83 o
  -5  14   2        0.26      -17.07     41.55 o
  -4  14   2       54.24       69.83     37.03 o
  -3  14   2        1.53      -15.69     16.14 o
  -2  14   2        8.68        2.46     19.60 o
  -1  14   2      210.20      185.14     16.14 o
   0  14   2       84.49       98.81     70.10 o
   1  14   2      572.18      501.43     51.46 o
   2  14   2      133.31      142.72     14.67 o
   3  14   2      177.46      196.52     28.19 o
   4  14   2      411.48      418.85     65.29 o
   5  14   2      508.46      439.76     37.51 o
  -5  15   2       36.32       27.44     26.70 o
  -4  15   2       37.05       -6.87     22.44 o
  -3  15   2      332.24      341.23     32.43 o
  -2  15   2      626.06      636.79     41.09 o
  -1  15   2      285.46      265.91     27.64 o
   0  15   2      139.61      184.88     21.84 o
   1  15   2       39.27       48.07     21.00 o
   2  15   2       11.91       20.32     21.85 o
   3  15   2      291.67      297.55     27.53 o
   4  15   2       77.44      104.31     32.07 o
  -4  16   2       50.30       87.63    238.20 o
  -3  16   2        0.72       22.10     34.79 o
  -2  16   2      290.09      330.87     39.43 o
  -1  16   2        1.20       12.36     42.50 o
   0  16   2       45.80       71.85     30.72 o
   1  16   2        0.38       17.51     28.52 o
   2  16   2      101.83       88.54     22.11 o
  -3 -16   3       18.57       16.63     22.41 o
  -2 -16   3       87.94      138.38     35.61 o
  -1 -16   3      540.97      556.00     69.04 o
   0 -16   3      515.60      544.29     48.61 o
   1 -16   3      262.65      321.67     58.14 o
   2 -16   3      332.95      299.93     42.62 o
   3 -16   3      108.36       91.26     22.29 o
  -4 -15   3      414.22      449.23     90.03 o
  -3 -15   3       29.84       26.80     17.29 o
  -2 -15   3       40.44       20.82     20.45 o
  -1 -15   3        6.89        4.20     40.05 o
   0 -15   3       23.96       10.94     20.19 o
   1 -15   3        0.39       65.70     27.97 o
   2 -15   3        7.26       29.64     29.00 o
   3 -15   3      336.64      296.48     35.58 o
   4 -15   3       23.50       73.64     23.40 o
  -6 -14   3        0.41       35.82     30.17 o
  -5 -14   3       52.25       65.18     24.96 o
  -4 -14   3       48.87       77.57     27.76 o
  -3 -14   3      125.55      128.00     27.90 o
  -2 -14   3      309.08      334.84     24.17 o
  -1 -14   3      609.64      646.89     35.06 o
   0 -14   3      194.81      138.36     28.81 o
   1 -14   3      639.05      711.39     44.57 o
   2 -14   3      200.58      189.31     56.38 o
   3 -14   3      495.64      534.87     41.36 o
   4 -14   3      153.23      135.87     28.52 o
   5 -14   3      124.12      112.56     87.46 o
   6 -14   3       14.73       59.60     54.39 o
  -6 -13   3      552.59      568.46     40.48 o
  -5 -13   3      365.23      373.37     21.61 o
  -4 -13   3      651.53      656.62     31.56 o
  -3 -13   3      344.00      383.12     40.56 o
  -2 -13   3       68.97       51.39     16.22 o
  -1 -13   3      409.12      457.70     31.05 o
   0 -13   3      200.87      204.27     25.59 o
   1 -13   3        1.66        0.61     15.36 o
   2 -13   3        4.20      -15.44     15.44 o
   3 -13   3       25.54       58.02     16.92 o
   4 -13   3      389.36      362.88     38.17 o
   5 -13   3       20.07       22.64     20.77 o
   6 -13   3        1.03      142.11    186.00 o
  -7 -12   3      175.98      150.28     24.53 o
  -6 -12   3      140.46      144.91     21.22 o
  -5 -12   3       44.16       40.61     31.52 o
  -4 -12   3        4.71       -1.32     18.35 o
  -3 -12   3       37.10       64.38     12.34 o
  -2 -12   3       54.33       66.24      9.11 o
  -1 -12   3      250.61      243.34     36.30 o
   0 -12   3      243.52      222.48     23.09 o
   1 -12   3      711.03      697.63     58.43 o
   2 -12   3      536.91      656.68     38.32 o
   3 -12   3      597.66      623.19     39.47 o
   4 -12   3      267.33      278.81     22.34 o
   5 -12   3       60.24       54.43     13.60 o
   6 -12   3      127.62       81.92     18.68 o
   7 -12   3       65.06       88.90     34.73 o
  -8 -11   3      121.25      150.90     22.35 o
  -7 -11   3        8.71       -6.75     18.35 o
  -6 -11   3      199.05      205.82     20.88 o
  -5 -11   3      423.68      459.23     19.65 o
  -4 -11   3      175.00      148.96     12.41 o
  -3 -11   3      403.25      421.34     46.79 o
  -2 -11   3      847.08      847.99     60.22 o
  -1 -11   3      187.28      194.85     14.83 o
   0 -11   3      955.67      902.84     36.22 o
   1 -11   3     1236.61     1220.50     43.34 o
   2 -11   3       10.89       10.54     14.05 o
   3 -11   3      425.86      365.35     24.63 o
   4 -11   3      274.14      229.39     23.14 o
   5 -11   3      172.44      159.80     27.59 o
   6 -11   3       11.59       17.53     11.89 o
   7 -11   3       50.92       43.31     34.57 o
   8 -11   3       91.88       74.21     18.20 o
  -8 -10   3      239.32      190.31     29.66 o
  -7 -10   3      199.20      205.23     33.11 o
  -6 -10   3      315.86      312.38     18.64 o
  -5 -10   3      312.83      304.30     24.63 o
  -4 -10   3      502.11      479.45     19.04 o
  -3 -10   3        3.22       -8.07     13.58 o
  -2 -10   3      352.78      313.89     12.55 o
  -1 -10   3       50.22       51.26     15.38 o
   0 -10   3       47.30       47.41      9.44 o
   1 -10   3       98.93       73.56     12.03 o
   2 -10   3       21.57       14.74     11.83 o
   3 -10   3        5.11       37.77     13.78 o
   4 -10   3      585.60      574.52     22.74 o
   5 -10   3      155.84      158.79     22.46 o
   6 -10   3      232.64      212.08     40.92 o
   7 -10   3      403.53      446.59     42.35 o
   8 -10   3      304.18      367.97     38.46 o
  -9  -9   3       33.77       73.34     41.76 o
  -8  -9   3       16.89        8.37     13.62 o
  -7  -9   3        2.87        0.81     33.03 o
  -6  -9   3      102.82       96.54     17.03 o
  -5  -9   3       48.77       45.60      7.94 o
  -4  -9   3       29.57       14.34      8.91 o
  -3  -9   3      508.11      505.22     16.95 o
  -2  -9   3      314.71      329.57     12.91 o
  -1  -9   3     1745.45     1658.47     42.94 o
   0  -9   3      204.17      190.74     12.43 o
   1  -9   3      146.98      181.61     12.05 o
   2  -9   3     1301.34     1357.00     42.94 o
   3  -9   3      868.78      858.12     25.47 o
   4  -9   3     2293.28     2303.69     60.50 o
   5  -9   3      513.58      570.17     70.61 o
   6  -9   3       28.76       27.02     25.62 o
   7  -9   3       92.01       79.94     23.27 o
   8  -9   3      174.24      203.11     22.39 o
  -9  -8   3        4.74       -6.61     35.97 o
  -8  -8   3      430.12      475.97     28.94 o
  -7  -8   3      214.49      213.08     19.23 o
  -6  -8   3      122.27      108.99     15.01 o
  -5  -8   3       14.30       19.33      5.67 o
  -4  -8   3      126.76      134.96     14.65 o
  -3  -8   3     1770.41     1726.49     37.18 o
  -2  -8   3      894.94      938.24     21.93 o
  -1  -8   3      579.89      655.32     14.99 o
   0  -8   3      649.78      633.08     18.23 o
   1  -8   3     1229.85     1178.12     26.97 o
   2  -8   3      211.68      244.89     11.20 o
   3  -8   3        2.81       11.91      8.40 o
   4  -8   3      148.17      130.73     11.13 o
   5  -8   3      170.87      173.79      9.76 o
   6  -8   3      105.84      108.60      9.84 o
   7  -8   3      127.94      128.92     22.35 o
   8  -8   3      228.43      235.78     33.91 o
  -9  -7   3       26.03       66.94     40.38 o
  -8  -7   3      423.64      459.86     27.47 o
  -7  -7   3      333.35      340.87     18.57 o
  -6  -7   3      497.65      568.68     14.55 o
  -5  -7   3        2.37        6.23      7.71 o
  -4  -7   3        1.66       13.73      6.03 o
  -3  -7   3       27.54       33.54      4.87 o
  -2  -7   3      652.86      720.98     15.92 o
  -1  -7   3      396.47      445.36     10.70 o
   0  -7   3     2297.35     2346.48     44.41 o
   1  -7   3     1013.21      970.94     22.59 o
   2  -7   3     1180.56     1128.14     26.94 o
   3  -7   3     3540.02     3470.25     64.40 o
   4  -7   3       83.46       78.54     11.13 o
   5  -7   3     1034.38     1016.99     25.03 o
   6  -7   3     1016.13     1008.76     26.41 o
   7  -7   3       34.44       22.77     11.31 o
   8  -7   3      285.72      283.71     19.21 o
   9  -7   3        0.92       10.93     19.01 o
 -10  -6   3        0.19      -24.29     24.29 o
  -9  -6   3        1.68       40.52     37.59 o
  -8  -6   3       31.93       27.90     19.15 o
  -7  -6   3       82.25      103.20      6.62 o
  -6  -6   3       14.07       10.55      4.91 o
  -5  -6   3     1729.80     1691.60     36.25 o
  -4  -6   3     1062.41     1030.41     22.55 o
  -3  -6   3      815.67      733.57     27.13 o
  -2  -6   3     1049.57      976.25     18.15 o
  -1  -6   3     1771.55     1652.11     30.13 o
   0  -6   3     4800.92     4694.70     85.30 o
   1  -6   3     4056.73     4058.59     74.19 o
   2  -6   3       35.66       28.05      7.38 o
   3  -6   3      745.26      769.63     18.05 o
   4  -6   3       13.84       20.03      6.65 o
   5  -6   3       88.79       83.33      6.48 o
   6  -6   3        9.64       18.39      6.46 o
   7  -6   3       58.54       70.33      9.57 o
   8  -6   3        0.65        0.99     15.55 o
   9  -6   3      160.24      144.02     32.52 o
 -10  -5   3      139.36       78.47     33.62 o
  -9  -5   3      193.43      185.71     39.85 o
  -8  -5   3      502.39      451.21     46.03 o
  -7  -5   3     1604.23     1608.96     50.43 o
  -6  -5   3      784.58      796.68     22.10 o
  -5  -5   3     1165.20     1121.27     23.70 o
  -4  -5   3     1391.45     1383.88     27.77 o
  -3  -5   3     2307.88     2406.56     44.97 o
  -2  -5   3      135.39      134.11      7.27 o
  -1  -5   3       17.01       39.96      6.72 o
   0  -5   3      715.55      734.04     30.06 o
   1  -5   3     1145.90      999.12     22.64 o
   2  -5   3     1511.33     1475.71     26.36 o
   3  -5   3      652.93      536.63     12.30 o
   4  -5   3     1796.88     1655.19     33.11 o
   5  -5   3      121.66      132.28      6.38 o
   6  -5   3      212.13      200.62      7.85 o
   7  -5   3      443.48      446.00     15.36 o
   8  -5   3      103.31      100.76     12.35 o
   9  -5   3      114.56       80.89     27.75 o
 -10  -4   3      315.99      272.26     46.46 o
  -9  -4   3      118.91       53.51     25.76 o
  -8  -4   3      160.76      135.73     27.75 o
  -7  -4   3      146.64      115.69     24.45 o
  -6  -4   3        1.23       -2.85      2.85 o
  -5  -4   3      131.68      179.37      7.63 o
  -4  -4   3      302.32      279.46      7.68 o
  -3  -4   3     2215.98     2348.39     39.13 o
  -2  -4   3     2851.60     2971.04     53.25 o
  -1  -4   3     5276.04     5269.98     96.78 o
   0  -4   3     4425.78     4405.80    147.25 o
   1  -4   3     3317.89     3264.20     59.45 o
   2  -4   3     4213.75     4279.51     73.66 o
   3  -4   3     1199.13     1207.69     28.30 o
   4  -4   3      199.23      192.87     12.00 o
   5  -4   3       12.70       21.81      9.91 o
   6  -4   3      238.31      251.29      9.91 o
   7  -4   3       21.20       19.20      9.22 o
   8  -4   3        7.48       -1.88      7.76 o
   9  -4   3       79.10       70.54     31.41 o
  10  -4   3       30.39      -11.68     27.75 o
 -10  -3   3       48.88       27.90     25.76 o
  -9  -3   3      590.67      744.31     66.51 o
  -8  -3   3      491.61      514.27     45.44 o
  -7  -3   3       53.88       27.09     25.62 o
  -6  -3   3     1387.90     1440.78     67.89 o
  -5  -3   3     1432.96     1387.80     27.14 o
  -4  -3   3     2655.77     2820.24     59.45 o
  -3  -3   3     4096.76     4020.71     77.60 o
  -2  -3   3      853.63      812.45     15.94 o
  -1  -3   3        3.81        6.64      3.14 o
   0  -3   3      117.00      111.56      5.22 o
   1  -3   3     1320.98     1306.30     24.21 o
   2  -3   3       34.13       68.02      4.54 o
   3  -3   3       26.77       44.07     15.31 o
   4  -3   3      390.43      410.73     10.78 o
   5  -3   3     1290.70     1343.72     29.38 o
   6  -3   3      119.66      133.69      7.06 o
   7  -3   3       11.84       11.36      4.79 o
   8  -3   3      170.38      234.31     38.98 o
   9  -3   3        9.65       13.94     20.70 o
  10  -3   3      243.78      231.81     46.17 o
 -10  -2   3      282.00      266.01     43.31 o
  -9  -2   3      426.13      478.01     39.12 o
  -8  -2   3      550.67      567.13     43.90 o
  -7  -2   3      121.11      143.43     20.77 o
  -6  -2   3     1020.36      950.59     41.76 o
  -5  -2   3       39.62       61.75      2.13 o
  -4  -2   3        0.50        6.35      2.50 o
  -3  -2   3       52.90       62.98      4.21 o
  -2  -2   3      841.98      943.75     17.54 o
  -1  -2   3      143.24      179.58      5.74 o
   0  -2   3     1025.87     1054.20     18.52 o
   1  -2   3     2144.20     2082.04     41.00 o
   2  -2   3      171.47      163.88      6.88 o
   3  -2   3       97.73       62.61      4.26 o
   4  -2   3     2994.96     3130.84     58.92 o
   5  -2   3     1736.07     1664.01     34.28 o
   6  -2   3      644.33      586.81     15.69 o
   7  -2   3       85.64      106.46      8.44 o
   8  -2   3      157.97      147.99     11.90 o
   9  -2   3      113.14       91.98     27.02 o
  10  -2   3       81.64      107.69     32.07 o
 -10  -1   3       12.69      -25.62     25.62 o
  -9  -1   3        0.94      -20.63     20.63 o
  -8  -1   3       24.65       30.83     21.36 o
  -7  -1   3      282.59      247.81     28.11 o
  -6  -1   3      766.16      798.49     39.78 o
  -5  -1   3      769.64      793.94     44.26 o
  -4  -1   3      453.32      354.22      6.83 o
  -3  -1   3      665.00      594.47     13.20 o
  -2  -1   3      403.71      383.78     14.28 o
  -1  -1   3     3008.52     2991.40     69.60 o
   0  -1   3        8.44        9.26      4.40 o
   1  -1   3      651.32      603.48     27.90 o
   2  -1   3     2778.68     2830.74     54.94 o
   3  -1   3      156.67      215.49      6.47 o
   4  -1   3      722.15      694.36     14.41 o
   5  -1   3     1157.84     1262.02     32.74 o
   6  -1   3      381.13      366.74     13.81 o
   7  -1   3        0.57        8.79      3.63 o
   8  -1   3      127.47      149.96     25.25 o
   9  -1   3      351.18      336.41     45.73 o
  10  -1   3       84.80       71.64     28.85 o
 -10   0   3      187.16      186.44     36.26 o
  -9   0   3      415.21      482.78     52.41 o
  -8   0   3      606.35      594.57     44.92 o
  -7   0   3       74.63       84.34     14.46 o
  -6   0   3      782.20      606.54     32.00 o
  -5   0   3      579.58      589.29     26.28 o
  -4   0   3        7.87       14.20      1.75 o
  -3   0   3     1133.40     1047.79     19.39 o
  -2   0   3      334.76      347.48      9.58 o
  -1   0   3      262.91      277.34      7.59 o
   0   0   3      254.50      303.01     18.35 o
   1   0   3     1054.95     1023.46     21.98 o
   2   0   3       78.06       69.84      4.80 o
   3   0   3       79.82       71.79      7.09 o
   4   0   3      148.09      110.46      4.92 o
   5   0   3      657.46      663.14     18.17 o
   6   0   3      102.08      131.00      6.08 o
   7   0   3      851.40      840.41     20.64 o
   8   0   3      744.13      781.75     66.65 o
   9   0   3       92.26      118.03     27.09 o
  10   0   3       14.30        5.80     26.28 o
 -11   1   3      122.86      115.69     37.88 o
 -10   1   3      137.80      130.08     29.66 o
  -9   1   3      217.73      151.95     28.70 o
  -8   1   3       35.88       23.49     18.42 o
  -7   1   3      636.07      638.98     32.89 o
  -6   1   3       63.00       65.18     12.26 o
  -5   1   3      102.57       88.90     10.20 o
  -4   1   3       39.95       42.86      7.74 o
  -3   1   3      633.37      583.81     13.77 o
  -2   1   3        5.70       22.54      9.87 o
  -1   1   3     1536.78     1479.16     30.19 o
   0   1   3     1439.58     1415.19     28.83 o
   1   1   3      283.95      264.54     10.97 o
   2   1   3     1361.44     1327.30     30.34 o
   3   1   3     2414.72     2363.43     46.45 o
   4   1   3      848.61      890.30     18.65 o
   5   1   3     2813.49     2836.29     55.42 o
   6   1   3       44.88       63.14      5.28 o
   7   1   3       31.93       29.44      9.22 o
   8   1   3        5.59        0.00      7.34 o
   9   1   3       24.76       10.93     26.35 o
  10   1   3        2.25       23.49     30.76 o
 -11   2   3        6.89       45.51     28.48 o
 -10   2   3      177.11      196.95     32.67 o
  -9   2   3       60.40       83.83     23.34 o
  -8   2   3       78.40       60.86     25.76 o
  -7   2   3     1771.14     1664.80     77.37 o
  -6   2   3     1116.24     1124.99     65.40 o
  -5   2   3      924.00      822.86     16.37 o
  -4   2   3       70.22       44.86      3.61 o
  -3   2   3      263.40      244.49      6.87 o
  -2   2   3     1361.04     1260.67     25.85 o
  -1   2   3      697.26      721.06     18.90 o
   0   2   3       33.43       62.08      7.27 o
   1   2   3      350.72      413.34     11.27 o
   2   2   3      580.41      580.38     14.67 o
   3   2   3       66.31       80.31      4.62 o
   4   2   3      673.70      671.16     21.65 o
   5   2   3       56.39       39.68      4.78 o
   6   2   3     1249.89     1295.88     33.03 o
   7   2   3      413.27      443.99     26.09 o
   8   2   3       73.16       37.51     31.49 o
   9   2   3      158.44      165.60     30.68 o
  10   2   3        2.09      -26.50     32.38 o
 -11   3   3       47.46       27.90     33.76 o
 -10   3   3      308.61      321.66     46.68 o
  -9   3   3       96.38       60.04     30.24 o
  -8   3   3      117.33      132.57     24.96 o
  -7   3   3     1650.23     1536.94     67.97 o
  -6   3   3      549.03      533.22     12.94 o
  -5   3   3      382.45      434.21     11.61 o
  -4   3   3       56.85       73.85      3.91 o
  -3   3   3      400.49      349.71      9.65 o
  -2   3   3       71.72       54.85      9.29 o
  -1   3   3        3.00        8.55      4.90 o
   0   3   3       97.44      109.60      5.98 o
   1   3   3     4374.51     4137.51     87.26 o
   2   3   3     3955.64     3756.89     72.66 o
   3   3   3     2864.47     2723.84     50.73 o
   4   3   3     3158.21     3291.30     68.04 o
   5   3   3      140.61      156.30      7.42 o
   6   3   3      137.47      150.01      7.06 o
   7   3   3      237.85      242.31      9.29 o
   8   3   3       33.81       27.09      5.94 o
   9   3   3        3.30       38.17     29.43 o
 -10   4   3       11.02      -25.69     30.17 o
  -9   4   3        1.13       16.07     18.28 o
  -8   4   3      101.93       87.86     19.82 o
  -7   4   3       50.77       46.14      7.34 o
  -6   4   3      242.67      228.34     27.93 o
  -5   4   3       34.45       33.99      4.64 o
  -4   4   3     1692.44     1695.63     42.31 o
  -3   4   3     2641.05     2724.16     52.74 o
  -2   4   3     1010.83      961.49     20.22 o
  -1   4   3     2881.79     2812.33     55.84 o
   0   4   3     3256.80     3293.64     69.43 o
   1   4   3     2574.18     2682.51     52.54 o
   2   4   3     1211.12     1272.48     28.01 o
   3   4   3       77.22       81.31     13.58 o
   4   4   3      472.06      543.75     13.31 o
   5   4   3       41.75       48.53     17.66 o
   6   4   3       18.17       17.23      5.60 o
   7   4   3      122.58      136.24      7.31 o
   8   4   3       10.26       10.20     12.48 o
   9   4   3       45.01       55.12     27.75 o
 -10   5   3      209.52      158.03     38.83 o
  -9   5   3      415.49      406.29     45.88 o
  -8   5   3      308.23      302.56     10.42 o
  -7   5   3       65.06       67.46      7.34 o
  -6   5   3     1100.79     1157.98     25.69 o
  -5   5   3      219.22      224.39      8.29 o
  -4   5   3     1231.88     1429.24     27.54 o
  -3   5   3      729.59      755.05     16.44 o
  -2   5   3      237.03      234.60     11.15 o
  -1   5   3      267.55      366.71     13.93 o
   0   5   3       10.70        3.91      5.98 o
   1   5   3     1210.31     1302.18     28.31 o
   2   5   3     4235.23     4186.92     81.70 o
   3   5   3      745.88      738.55     17.17 o
   4   5   3      928.57     1002.99     23.09 o
   5   5   3      582.64      584.52     15.67 o
   6   5   3      526.25      507.46     28.55 o
   7   5   3       82.57       89.56      7.52 o
   8   5   3      125.50      140.79     19.31 o
   9   5   3       11.41       18.35     29.21 o
  -8   6   3       12.29       19.14     17.98 o
  -7   6   3       35.79       52.62      5.94 o
  -6   6   3      250.21      256.81      8.88 o
  -5   6   3      456.17      488.52     12.94 o
  -4   6   3       25.41       27.48      5.38 o
  -3   6   3      273.89      211.21     22.79 o
  -2   6   3     3180.12     3400.89     69.16 o
  -1   6   3     1129.00     1123.87     33.55 o
   0   6   3      624.09      572.21     23.20 o
   1   6   3     1375.62     1267.72     28.75 o
   2   6   3      639.21      601.45     15.94 o
   3   6   3     1303.35     1250.71     26.40 o
   4   6   3     1016.17      963.18     23.77 o
   5   6   3       36.52       34.65      9.58 o
   6   6   3      122.54       99.03      8.04 o
   7   6   3        6.36        3.67     12.48 o
   8   6   3        0.12       -9.55     11.01 o
   9   6   3       75.32       55.94     42.58 o
  -9   7   3       83.47       87.86     13.72 o
  -8   7   3      263.17      240.99     21.07 o
  -7   7   3      586.44      552.16     52.55 o
  -6   7   3       24.63       41.69      6.55 o
  -5   7   3     1020.43     1042.50     28.88 o
  -4   7   3      918.57      874.56     21.58 o
  -3   7   3      321.50      342.87     10.38 o
  -2   7   3     1534.08     1479.33     31.64 o
  -1   7   3      100.01       65.33      8.05 o
   0   7   3     1598.20     1794.86     37.23 o
   1   7   3       31.27       49.26     17.18 o
   2   7   3        0.29       14.25     12.44 o
   3   7   3       17.56       28.01     12.44 o
   4   7   3        5.50       13.53      5.78 o
   5   7   3      518.94      552.48     23.12 o
   6   7   3      205.69      228.73     14.11 o
   7   7   3       99.18      131.98     16.15 o
   8   7   3        7.92       29.95     13.94 o
  -8   8   3      348.57      333.48     29.66 o
  -7   8   3      123.28      105.62     10.66 o
  -6   8   3        2.47       15.16     11.64 o
  -5   8   3        5.08        9.56     10.61 o
  -4   8   3       39.22       33.01      7.37 o
  -3   8   3      197.16      196.30     14.61 o
  -2   8   3      410.45      399.83     14.53 o
  -1   8   3      748.12      750.10     22.40 o
   0   8   3     1023.48     1028.14     24.58 o
   1   8   3     1118.41     1087.99     27.71 o
   2   8   3     1076.03     1027.33     37.40 o
   3   8   3        5.28        2.83      6.94 o
   4   8   3       38.19       51.22      7.81 o
   5   8   3      549.57      559.67     25.18 o
   6   8   3      293.54      322.26     20.04 o
   7   8   3       82.95      115.10     19.15 o
   8   8   3       18.57       29.95     21.95 o
  -9   9   3       34.43       78.47     37.95 o
  -8   9   3        1.19        7.34     13.21 o
  -7   9   3      149.37      135.23     15.76 o
  -6   9   3      270.14      241.82     17.29 o
  -5   9   3      949.72      978.77     26.77 o
  -4   9   3      436.08      450.32     16.53 o
  -3   9   3      259.56      268.27     18.35 o
  -2   9   3       32.69       23.14      8.33 o
  -1   9   3     1167.58     1152.82     33.02 o
   0   9   3      267.30      304.09     13.67 o
   1   9   3      166.74      183.33     27.60 o
   2   9   3       13.76       26.49      8.35 o
   3   9   3      109.05       93.07     10.28 o
   4   9   3       55.52       53.13      9.11 o
   5   9   3        0.13       22.70     11.07 o
   6   9   3       23.76       43.57     10.14 o
   7   9   3        0.93        7.34     19.08 o
   8   9   3      102.04       75.60     21.21 o
  -9  10   3      281.87      247.81     30.68 o
  -8  10   3      149.97      177.71     33.25 o
  -7  10   3      270.50      266.34     22.14 o
  -6  10   3      226.68      189.79     25.55 o
  -5  10   3      277.27      302.54     15.31 o
  -4  10   3       14.03       13.87      9.51 o
  -3  10   3        1.58       18.60     16.07 o
  -2  10   3      242.66      222.80     15.98 o
  -1  10   3       93.59      107.76     14.28 o
   0  10   3      561.95      514.40     29.21 o
   1  10   3      216.25      210.42     13.42 o
   2  10   3      130.39      123.65     20.08 o
   3  10   3      815.10      761.54     26.06 o
   4  10   3      330.29      347.72     59.89 o
   5  10   3       94.45      103.07     14.64 o
   6  10   3      612.34      573.65     36.33 o
   7  10   3       35.93       44.04     24.07 o
  -8  11   3      120.42      118.62     24.81 o
  -7  11   3        0.09        0.00      7.34 o
  -6  11   3      159.39      200.68     23.82 o
  -5  11   3       59.91       35.73      8.60 o
  -4  11   3       92.17       85.20     20.99 o
  -3  11   3      269.88      261.01     14.47 o
  -2  11   3     1226.01     1155.12     43.35 o
  -1  11   3       87.70      110.36     28.00 o
   0  11   3      244.39      279.39     18.82 o
   1  11   3      328.59      309.57     21.21 o
   2  11   3      135.48      108.03     13.76 o
   3  11   3      336.82      280.59     15.99 o
   4  11   3      479.76      500.25     38.76 o
   5  11   3        2.56        3.59     11.27 o
   6  11   3      183.44      171.26     22.68 o
   7  11   3       12.58       24.89     19.75 o
  -8  12   3       48.81       35.82     21.43 o
  -7  12   3       54.24      109.96     27.31 o
  -6  12   3      322.45      350.40     28.25 o
  -5  12   3      374.21      454.21     35.24 o
  -4  12   3      298.98      282.94     20.75 o
  -3  12   3      144.16      173.28     29.39 o
  -2  12   3       20.41       24.98     13.38 o
  -1  12   3        1.59       20.81     22.43 o
   0  12   3       29.94       42.20     15.57 o
   1  12   3        5.23       -1.36     28.26 o
   2  12   3       28.14       30.34     28.92 o
   3  12   3       17.17       25.75     23.93 o
   4  12   3      213.23      222.99     40.52 o
   5  12   3      257.86      229.26     46.87 o
   6  12   3       87.83       60.04     25.62 o
  -7  13   3        6.25      -10.20     27.90 o
  -6  13   3       64.54       96.90     18.72 o
  -5  13   3        1.45        7.85     41.00 o
  -4  13   3       12.31       43.97     30.90 o
  -3  13   3       14.05       -2.59     23.12 o
  -2  13   3       34.57       21.50     22.82 o
  -1  13   3       83.32      105.59     20.90 o
   0  13   3      144.76      137.25     33.69 o
   1  13   3      113.06      121.55     13.61 o
   2  13   3      837.86      812.23     36.71 o
   3  13   3      361.45      329.24     21.65 o
   4  13   3      767.17      775.01     37.68 o
   5  13   3      201.18      227.70     27.02 o
  -6  14   3       54.17       70.54     39.56 o
  -5  14   3      166.01      185.35     31.73 o
  -4  14   3        3.27       15.76     17.80 o
  -3  14   3       34.57       28.88     34.87 o
  -2  14   3       63.93       83.32     27.53 o
  -1  14   3      140.53      151.96     19.68 o
   0  14   3      362.57      339.31     21.15 o
   1  14   3       51.23       63.92     16.15 o
   2  14   3       72.13       57.05     17.17 o
   3  14   3        0.23      -22.33     29.43 o
   4  14   3      116.26       87.90     30.14 o
  -5  15   3       54.55       65.92     28.85 o
  -4  15   3        1.65      -26.61     26.61 o
  -3  15   3       31.69       34.09     40.85 o
  -2  15   3        0.64       30.58     28.54 o
  -1  15   3       75.38      102.77     38.03 o
   0  15   3       28.71       38.39     38.90 o
   1  15   3       45.98       23.08     19.24 o
   2  15   3      260.08      236.04     53.70 o
   3  15   3      463.30      471.26     42.13 o
  -3  16   3      160.25      195.79     68.23 o
  -2  16   3      253.52      238.20     31.09 o
  -1  16   3      370.96      431.53     50.67 o
   0  16   3      242.28      279.45     50.13 o
   1  16   3        2.38       19.44     33.72 o
   2  16   3      142.73       97.20     69.92 o
  -3 -16   4      120.28       86.21     23.41 o
  -2 -16   4       80.18      159.13     30.76 o
  -1 -16   4        3.54       10.68     25.12 o
   0 -16   4      230.58      308.20     34.02 o
   1 -16   4       14.99       29.27     28.89 o
   2 -16   4       40.40       80.61     40.78 o
   3 -16   4      111.70      129.66     46.57 o
  -4 -15   4       30.99       34.90     17.56 o
  -3 -15   4      163.46      201.68     20.94 o
  -2 -15   4      195.84      235.43     60.45 o
  -1 -15   4      276.56      343.07     35.90 o
   0 -15   4      286.85      270.98     32.87 o
   1 -15   4      525.15      539.69     37.76 o
   2 -15   4      650.69      666.09     54.61 o
   3 -15   4      191.83      263.56     28.43 o
   4 -15   4      143.73      183.18     75.46 o
  -6 -14   4      163.40      169.86     29.66 o
  -5 -14   4      464.94      434.11     40.67 o
  -4 -14   4      209.04      252.79     27.82 o
  -3 -14   4      141.34       87.74     19.43 o
  -2 -14   4       91.28      116.77     24.64 o
  -1 -14   4      325.44      333.79     40.81 o
   0 -14   4      224.40      250.01     28.36 o
   1 -14   4       47.09       14.04     26.75 o
   2 -14   4        3.45       44.85     44.37 o
   3 -14   4      327.68      330.71     33.43 o
   4 -14   4      164.68      143.62     21.88 o
   5 -14   4       22.18       83.88     29.99 o
  -6 -13   4       40.26       56.40     18.77 o
  -5 -13   4       25.53        7.57     10.97 o
  -4 -13   4       49.88       77.57     14.79 o
  -3 -13   4       17.66        6.01     10.89 o
  -2 -13   4       23.69       25.51     19.82 o
  -1 -13   4       94.76      100.73     17.49 o
   0 -13   4     1139.11     1177.27     75.42 o
   1 -13   4     1194.10     1194.59     45.69 o
   2 -13   4      483.68      508.80     73.59 o
   3 -13   4      198.76      185.40     22.01 o
   4 -13   4      113.48      105.99     19.48 o
   5 -13   4       87.46      142.53     28.39 o
   6 -13   4      237.93      206.19     35.82 o
  -7 -12   4       20.19       31.02     17.36 o
  -6 -12   4      342.75      398.55     45.70 o
  -5 -12   4       84.23      125.27     50.32 o
  -4 -12   4      143.08      134.83     13.43 o
  -3 -12   4      498.89      488.58     29.23 o
  -2 -12   4      675.26      663.79     52.00 o
  -1 -12   4      821.21      799.66     33.03 o
   0 -12   4      747.93      665.97     34.56 o
   1 -12   4       52.35       74.27     17.63 o
   2 -12   4       64.67       60.42     21.98 o
   3 -12   4        1.12       11.15     44.37 o
   4 -12   4       15.85        5.21     18.94 o
   5 -12   4       27.16       27.65     19.05 o
   6 -12   4       77.87       54.32     33.18 o
   7 -12   4        0.61       -8.07     25.76 o
  -8 -11   4      185.24      170.45     45.62 o
  -7 -11   4       17.07       42.04     19.46 o
  -6 -11   4       10.44       -7.84     43.24 o
  -5 -11   4      151.85      159.53     12.91 o
  -4 -11   4       92.03       96.72     12.02 o
  -3 -11   4       15.42       18.27     11.82 o
  -2 -11   4      440.64      378.29     15.98 o
  -1 -11   4      310.54      277.08     19.01 o
   0 -11   4       17.97       23.24     17.25 o
   1 -11   4       35.64       19.04     13.44 o
   2 -11   4       30.88       32.08     15.01 o
   3 -11   4      479.69      489.37     23.20 o
   4 -11   4      538.77      533.19     29.77 o
   5 -11   4      370.86      401.51     27.63 o
   6 -11   4       40.43       51.99     35.38 o
   7 -11   4       37.83       21.95     23.34 o
  -8 -10   4      104.80      106.63     37.44 o
  -7 -10   4        8.30       12.23     12.14 o
  -6 -10   4       59.07       91.23     14.23 o
  -5 -10   4      280.95      273.83     19.35 o
  -4 -10   4      457.44      431.82     19.64 o
  -3 -10   4     1035.17     1000.53     30.29 o
  -2 -10   4     2865.60     2754.50     63.30 o
  -1 -10   4       56.90       62.49     11.89 o
   0 -10   4      159.22      160.52     11.41 o
   1 -10   4       40.85       51.06     15.56 o
   2 -10   4      569.38      524.07     35.09 o
   3 -10   4     1060.31      993.61     38.41 o
   4 -10   4       68.25       72.91     11.41 o
   5 -10   4       27.26       37.75     15.94 o
   6 -10   4        4.21        2.82     32.30 o
   7 -10   4        0.19      -26.35     26.35 o
   8 -10   4        0.36        2.93     28.48 o
  -9  -9   4       87.22       74.21     28.48 o
  -8  -9   4       84.78       96.91     16.47 o
  -7  -9   4      221.04      222.01     39.16 o
  -6  -9   4      371.14      385.05     19.36 o
  -5  -9   4     1179.48     1149.79     32.40 o
  -4  -9   4      200.24      213.23     10.64 o
  -3  -9   4      104.26      101.08     15.74 o
  -2  -9   4      875.27      808.12     20.14 o
  -1  -9   4        9.44        3.68      8.33 o
   0  -9   4      266.35      266.96     24.74 o
   1  -9   4      179.28      168.17     12.30 o
   2  -9   4      322.62      349.77     17.95 o
   3  -9   4        6.63       23.67     13.97 o
   4  -9   4       13.88       21.04     18.79 o
   5  -9   4      363.17      400.58     20.02 o
   6  -9   4      143.96      125.25     11.13 o
   7  -9   4      148.07      123.84     25.87 o
   8  -9   4      218.01      184.98     28.77 o
  -9  -8   4       98.00      127.65     33.03 o
  -8  -8   4      125.89      132.34     21.07 o
  -7  -8   4       66.04       56.42     18.39 o
  -6  -8   4       51.96       49.14     13.54 o
  -5  -8   4        0.02       -2.54      5.83 o
  -4  -8   4      271.80      240.19      9.78 o
  -3  -8   4      506.56      509.11     13.10 o
  -2  -8   4        4.39       10.90     16.07 o
  -1  -8   4     1081.12     1036.88     24.68 o
   0  -8   4      792.01      737.63     20.29 o
   1  -8   4     2389.19     2426.75     47.06 o
   2  -8   4     1762.49     1754.67     38.61 o
   3  -8   4      548.45      533.47     55.50 o
   4  -8   4       49.42       49.95     12.81 o
   5  -8   4      648.26      721.77     25.26 o
   6  -8   4      279.00      239.78     39.74 o
   7  -8   4       80.16       54.25     10.83 o
   8  -8   4        0.43        3.22     20.44 o
  -9  -7   4        3.86      -17.62     21.36 o
  -8  -7   4      145.19      141.63     12.13 o
  -7  -7   4      319.77      296.95     18.93 o
  -6  -7   4      578.29      564.94     13.19 o
  -5  -7   4       83.44      101.13      8.37 o
  -4  -7   4      112.39      120.69      6.88 o
  -3  -7   4      855.97      877.69     20.41 o
  -2  -7   4     2825.03     2853.77     47.30 o
  -1  -7   4     2404.35     2293.77     50.44 o
   0  -7   4      664.49      604.56     16.98 o
   1  -7   4      573.38      640.89     17.76 o
   2  -7   4     1018.74     1024.41     26.34 o
   3  -7   4      291.11      341.76     10.16 o
   4  -7   4        4.28      -10.77     14.98 o
   5  -7   4       83.07       98.80      8.28 o
   6  -7   4      173.00      187.30     10.65 o
   7  -7   4      181.14      209.10     15.71 o
   8  -7   4      209.09      224.30     19.41 o
   9  -7   4       82.69       35.82     22.10 o
 -10  -6   4       88.12        4.33     32.07 o
  -9  -6   4      306.77      246.05     40.81 o
  -8  -6   4      318.26      308.69     17.29 o
  -7  -6   4      403.21      425.59     15.27 o
  -6  -6   4       20.50       15.36      4.62 o
  -5  -6   4      251.88      236.94      8.47 o
  -4  -6   4      690.82      700.17     17.87 o
  -3  -6   4       15.74       30.99      5.62 o
  -2  -6   4      170.01      238.61     25.00 o
  -1  -6   4       10.55        7.60      4.19 o
   0  -6   4      781.65      946.75     21.78 o
   1  -6   4      419.36      403.31     20.66 o
   2  -6   4      490.98      475.77     16.55 o
   3  -6   4     1316.94     1362.24     52.19 o
   4  -6   4      313.43      330.65     20.99 o
   5  -6   4     1733.40     1736.47     42.31 o
   6  -6   4      574.86      591.30     21.72 o
   7  -6   4      267.71      269.20     18.93 o
   8  -6   4      345.10      356.58     23.58 o
   9  -6   4       71.32       52.70     24.00 o
  -9  -5   4       17.85       26.50     29.28 o
  -8  -5   4        0.00       51.97     32.81 o
  -7  -5   4      239.84      237.91     10.96 o
  -6  -5   4      161.92      147.28      6.31 o
  -5  -5   4       62.58       62.61      4.41 o
  -4  -5   4     1323.50     1416.84     25.98 o
  -3  -5   4     2190.30     2143.48     39.18 o
  -2  -5   4     1907.72     1905.76     44.85 o
  -1  -5   4     1580.35     1595.23     28.60 o
   0  -5   4     4282.85     4317.52     77.90 o
   1  -5   4     3322.95     3350.65     53.23 o
   2  -5   4     1225.14     1245.87     50.40 o
   3  -5   4     1864.29     1892.75     35.56 o
   4  -5   4        5.39        5.46      7.67 o
   5  -5   4      299.61      302.05     10.16 o
   6  -5   4      155.86      144.99      8.72 o
   7  -5   4       27.95       41.47      9.03 o
   8  -5   4       10.64        0.27     12.08 o
   9  -5   4        0.56      -21.43     21.43 o
 -10  -4   4      164.49      153.27     39.56 o
  -9  -4   4      239.03      255.52     33.76 o
  -8  -4   4        6.96        5.21     18.35 o
  -7  -4   4        8.15       35.24     18.93 o
  -6  -4   4     3020.99     3076.96     67.10 o
  -5  -4   4      275.62      255.56     10.86 o
  -4  -4   4     1750.98     1843.40     34.65 o
  -3  -4   4     1112.72     1155.00     41.29 o
  -2  -4   4       28.43       20.26      3.65 o
  -1  -4   4      510.74      456.18      9.22 o
   0  -4   4      912.55      959.84     20.74 o
   1  -4   4      158.79      203.37      8.13 o
   2  -4   4      147.84      172.33      9.14 o
   3  -4   4      334.09      278.72      8.67 o
   4  -4   4      551.53      610.62     14.11 o
   5  -4   4      106.08       80.56      6.65 o
   6  -4   4      336.96      369.73     15.71 o
   7  -4   4       71.23       64.88      8.16 o
   8  -4   4      603.16      594.57     31.71 o
   9  -4   4       98.22       67.38     21.36 o
 -10  -3   4       21.79       33.62     30.76 o
  -9  -3   4      242.27      181.30     32.81 o
  -8  -3   4      269.90      328.56     43.24 o
  -7  -3   4        1.58       21.95     19.82 o
  -6  -3   4      159.93      167.40      5.25 o
  -5  -3   4      640.50      683.75     15.32 o
  -4  -3   4      672.03      786.37     14.91 o
  -3  -3   4      516.28      544.90     11.14 o
  -2  -3   4     2439.47     2404.14     35.56 o
  -1  -3   4     3898.12     3711.22     70.01 o
   0  -3   4     2091.58     2241.02     42.58 o
   1  -3   4     5979.02     5851.90    136.90 o
   2  -3   4      645.81      609.05     13.13 o
   3  -3   4     1897.92     1806.18     35.71 o
   4  -3   4      967.12      973.76     20.21 o
   5  -3   4      226.62      239.59      8.80 o
   6  -3   4      393.34      406.54     13.72 o
   7  -3   4      137.81      139.57      7.34 o
   8  -3   4       39.59       41.25     17.76 o
   9  -3   4      112.81      131.32     25.47 o
 -10  -2   4        0.22      -22.03     22.03 o
  -9  -2   4       41.25        8.07     22.83 o
  -8  -2   4      844.05      849.87     72.67 o
  -7  -2   4      543.83      564.56     51.53 o
  -6  -2   4      780.84      739.92     32.45 o
  -5  -2   4     2954.74     3106.99     61.69 o
  -4  -2   4     3578.79     3764.44     74.00 o
  -3  -2   4     1157.18     1166.32     35.02 o
  -2  -2   4     3603.94     3799.61     73.83 o
  -1  -2   4       49.88       25.42      4.80 o
   0  -2   4      597.98      617.95     13.33 o
   1  -2   4     1409.55     1450.45     35.73 o
   2  -2   4        0.70       -3.34      4.64 o
   3  -2   4      642.76      701.59     17.18 o
   4  -2   4        0.27        1.47      4.72 o
   5  -2   4       13.72       28.31      4.72 o
   6  -2   4      250.57      271.89     16.04 o
   7  -2   4      186.61      203.18     12.70 o
   8  -2   4      125.29      111.64     13.14 o
   9  -2   4      192.03      189.46     31.34 o
 -10  -1   4      414.53      403.07     60.93 o
  -9  -1   4      703.13      769.71     63.13 o
  -8  -1   4      912.06      922.40     70.77 o
  -7  -1   4      149.53      153.27     32.89 o
  -6  -1   4      149.88      116.86     17.55 o
  -5  -1   4      291.25      293.97      6.48 o
  -4  -1   4      874.82      865.96     20.24 o
  -3  -1   4      195.00      197.66      5.65 o
  -2  -1   4     1750.99     1765.68     31.11 o
  -1  -1   4    20663.79    21507.50    454.22 o
   0  -1   4      387.86      504.47     13.75 o
   1  -1   4      253.95      274.10     12.59 o
   2  -1   4     1155.76     1131.38     26.20 o
   3  -1   4      317.64      263.33     14.46 o
   4  -1   4     2158.42     2375.08    127.13 o
   5  -1   4      921.61      937.74     21.48 o
   6  -1   4      477.68      550.10     15.18 o
   7  -1   4       86.55       89.62     12.74 o
   8  -1   4      170.29      169.13     14.83 o
   9  -1   4       98.10       96.75     33.03 o
 -11   0   4      219.27      151.95     42.06 o
 -10   0   4        0.38       21.95     27.16 o
  -9   0   4        0.07       22.76     34.35 o
  -8   0   4        6.18       21.21     20.48 o
  -7   0   4      323.70      302.58     21.65 o
  -6   0   4      692.58      726.71     40.89 o
  -5   0   4      129.03      109.40      3.21 o
  -4   0   4     1822.85     1838.69     33.64 o
  -3   0   4     1134.19     1163.12     23.50 o
  -2   0   4       82.13      107.05      8.33 o
  -1   0   4    46418.36    45008.68    862.22 o
   0   0   4        7.67       32.07     10.02 o
   1   0   4     2556.85     2436.77     47.28 o
   2   0   4     2167.79     2246.14     55.35 o
   3   0   4      718.55      611.00     13.71 o
   4   0   4     1341.93     1437.68     27.62 o
   5   0   4       89.02       78.70      9.66 o
   6   0   4       68.72       60.37      5.44 o
   7   0   4        0.26        4.83      5.24 o
   8   0   4       36.45       57.11     10.20 o
   9   0   4      292.53      271.38     32.16 o
 -11   1   4      142.83      174.12     37.88 o
 -10   1   4      124.52       94.11     28.92 o
  -9   1   4      179.34      175.51     33.03 o
  -8   1   4      517.53      535.34     45.15 o
  -7   1   4      237.34      226.09     18.72 o
  -6   1   4     1451.30     1385.80     58.51 o
  -5   1   4       29.71       32.84      4.85 o
  -4   1   4      570.09      540.10     17.55 o
  -3   1   4      249.98      273.72     10.28 o
  -2   1   4        8.45       29.91      4.37 o
  -1   1   4    15870.32    16888.79    375.96 o
   0   1   4      454.20      506.65     13.20 o
   1   1   4      248.75      258.57      8.29 o
   2   1   4      944.51     1091.94     26.82 o
   3   1   4     1078.78     1022.24     21.65 o
   4   1   4      110.93      130.83      6.69 o
   5   1   4       86.70      116.04      5.98 o
   6   1   4     1380.38     1390.96     33.95 o
   7   1   4      705.15      715.10     24.58 o
   8   1   4      250.59      258.09     20.04 o
   9   1   4      157.99      111.64     29.21 o
 -11   2   4      152.25      102.69     35.68 o
 -10   2   4       61.93       54.32     26.35 o
  -9   2   4        2.78       11.68     22.03 o
  -8   2   4      137.94      149.30     33.76 o
  -7   2   4       72.41       77.07     15.20 o
  -6   2   4        0.22        4.05      2.08 o
  -5   2   4      199.78      231.64      7.10 o
  -4   2   4       52.30       59.77      6.27 o
  -3   2   4     1395.23     1339.67     27.94 o
  -2   2   4      226.28      245.62     12.33 o
  -1   2   4       21.60       16.19      6.13 o
   0   2   4     4923.48     4755.91     93.55 o
   1   2   4     2676.40     2546.16     53.73 o
   2   2   4     4938.55     5045.61    102.06 o
   3   2   4     2689.13     2906.81     54.02 o
   4   2   4      656.43      649.67     29.07 o
   5   2   4      887.64      844.13     18.53 o
   6   2   4      509.15      536.38     13.75 o
   7   2   4       20.12       25.11      5.23 o
   8   2   4       16.12        8.88     14.02 o
   9   2   4      149.69      139.54     30.76 o
 -11   3   4       13.69       31.41     27.02 o
 -10   3   4       96.54       55.12     35.82 o
  -9   3   4        6.11        8.88     18.42 o
  -8   3   4      194.61      160.76     27.46 o
  -7   3   4       66.49       81.42      3.63 o
  -6   3   4      274.12      265.55      7.71 o
  -5   3   4     1037.42     1104.61     25.39 o
  -4   3   4      821.03      748.43     16.65 o
  -3   3   4     2105.54     2209.56     40.39 o
  -2   3   4     1047.98      970.99     22.60 o
  -1   3   4     4052.74     3869.64     73.89 o
   0   3   4     2404.77     2384.94     50.53 o
   1   3   4      290.19      335.67     10.15 o
   2   3   4      750.14      848.86     48.08 o
   3   3   4      958.54      944.25     21.75 o
   4   3   4      339.35      352.28     10.99 o
   5   3   4        3.30       -2.40      4.41 o
   6   3   4      242.90      258.05     10.46 o
   7   3   4      340.97      349.14     14.68 o
   8   3   4        3.24        5.80      6.54 o
   9   3   4       79.07       46.24     31.71 o
 -10   4   4      240.07      181.30     35.02 o
  -9   4   4       39.75       70.54     30.98 o
  -8   4   4      164.53      138.30     22.32 o
  -7   4   4      149.64      142.88      5.89 o
  -6   4   4      914.47      941.39     22.90 o
  -5   4   4       22.49       24.85      8.11 o
  -4   4   4      142.19      122.02      6.31 o
  -3   4   4      185.19      249.72      8.39 o
  -2   4   4      525.09      562.25     13.15 o
  -1   4   4      543.05      479.57     23.05 o
   0   4   4      166.92      153.35      8.29 o
   1   4   4     1366.10     1396.27     29.31 o
   2   4   4     2016.12     1964.49     41.38 o
   3   4   4      446.98      415.39     22.68 o
   4   4   4     2623.50     2655.98     53.66 o
   5   4   4        8.04       13.82      5.29 o
   6   4   4        8.16       21.22      9.98 o
   7   4   4       60.67       69.26     24.85 o
   8   4   4      125.09      151.95     19.38 o
   9   4   4      338.08      423.98     55.79 o
  -8   5   4        0.93        2.97      3.68 o
  -7   5   4       85.59      103.68     11.34 o
  -6   5   4        1.43       -4.08      5.13 o
  -5   5   4      727.97      714.39     17.41 o
  -4   5   4      513.05      454.66     11.35 o
  -3   5   4     2785.24     2813.77     68.93 o
  -2   5   4     3012.85     2900.74     60.86 o
  -1   5   4     1323.08     1216.45     51.16 o
   0   5   4     2554.35     2549.78     52.14 o
   1   5   4     2717.33     2897.58     58.74 o
   2   5   4     1222.01     1169.74     28.74 o
   3   5   4       59.42       62.01      9.98 o
   4   5   4      120.58      132.67     17.87 o
   5   5   4      410.17      387.45     12.82 o
   6   5   4        2.46       -6.73      6.73 o
   7   5   4       64.28       68.27     13.43 o
   8   5   4       50.95       44.04     15.49 o
   9   5   4       30.41       19.75     27.24 o
  -8   6   4      738.05      693.47     26.67 o
  -7   6   4      819.67      835.32     35.16 o
  -6   6   4      139.96      128.33      7.71 o
  -5   6   4     1319.23     1422.10     34.80 o
  -4   6   4      513.04      458.08     13.37 o
  -3   6   4      414.39      431.16     14.72 o
  -2   6   4      986.83      995.50     62.54 o
  -1   6   4      107.85      109.54      8.55 o
   0   6   4      423.53      439.49     40.85 o
   1   6   4       20.66       10.73     11.34 o
   2   6   4      693.05      705.73     25.11 o
   3   6   4      318.27      300.18     11.28 o
   4   6   4        5.70        1.92     16.18 o
   5   6   4      200.57      204.41     10.57 o
   6   6   4      143.70      144.17     31.34 o
   7   6   4      476.97      480.43     32.07 o
   8   6   4      161.44      156.65     18.28 o
   9   6   4        6.33      -27.90     33.76 o
  -9   7   4      193.08      166.34     18.20 o
  -8   7   4       69.32       90.94     15.49 o
  -7   7   4      247.75      219.36     19.71 o
  -6   7   4      148.53      131.68     18.31 o
  -5   7   4      243.56      248.93     10.57 o
  -4   7   4      482.55      475.94     14.16 o
  -3   7   4      778.90      781.47     20.28 o
  -2   7   4      968.45     1053.29     25.31 o
  -1   7   4     2476.66     2483.52     51.14 o
   0   7   4     2843.13     2796.24     64.44 o
   1   7   4     1119.37     1125.23     28.19 o
   2   7   4      109.86      122.47     19.35 o
   3   7   4       61.54       72.10      7.84 o
   4   7   4      583.82      581.06     16.61 o
   5   7   4      747.44      749.97     21.66 o
   6   7   4      321.52      303.35     30.39 o
   7   7   4        7.99        3.67     15.41 o
   8   7   4        0.61       14.61     28.55 o
  -8   8   4       79.88      112.24     17.76 o
  -7   8   4      591.42      609.87     30.29 o
  -6   8   4       34.09       45.47      8.96 o
  -5   8   4      612.78      640.75     19.76 o
  -4   8   4     2305.57     2287.49     52.30 o
  -3   8   4     1666.41     1678.30     37.66 o
  -2   8   4      394.22      354.91     19.31 o
  -1   8   4      791.32      790.50     23.12 o
   0   8   4       24.87       25.03      9.08 o
   1   8   4      369.76      391.67     16.63 o
   2   8   4       87.59       76.70      9.87 o
   3   8   4       12.19        3.15      9.10 o
   4   8   4      129.30      132.68      9.99 o
   5   8   4      106.74       90.72     11.89 o
   6   8   4      179.30      180.86     25.03 o
   7   8   4      166.16      158.03     23.85 o
   8   8   4       43.79       38.17     19.75 o
  -9   9   4      205.59      252.95     46.54 o
  -8   9   4      304.34      343.46     31.12 o
  -7   9   4      293.88      326.03     18.64 o
  -6   9   4        8.76       12.52      7.87 o
  -5   9   4        0.41       14.04     17.95 o
  -4   9   4       90.54       70.57      9.09 o
  -3   9   4       42.61       73.66     15.05 o
  -2   9   4      205.92      238.03     14.98 o
  -1   9   4       99.91       94.09     11.47 o
   0   9   4     1187.89     1142.85     34.76 o
   1   9   4      120.90      107.55     16.00 o
   2   9   4      267.48      278.19     17.91 o
   3   9   4     1452.94     1334.42     36.97 o
   4   9   4      586.62      601.70     22.33 o
   5   9   4      386.69      363.07     41.44 o
   6   9   4      186.99      174.12     22.90 o
   7   9   4       78.03       64.74     17.47 o
  -9  10   4        1.67       -4.33     18.20 o
  -8  10   4        4.99       33.62     26.42 o
  -7  10   4       69.56       82.23     20.15 o
  -6  10   4      315.78      313.70     23.21 o
  -5  10   4      806.68      816.38     24.47 o
  -4  10   4      138.45      125.45     27.20 o
  -3  10   4       87.47       91.74     11.63 o
  -2  10   4      118.95      120.04     19.86 o
  -1  10   4       21.32        5.84     18.31 o
   0  10   4     2339.83     2215.53     62.03 o
   1  10   4      757.52      737.14     28.89 o
   2  10   4      378.09      345.88     30.68 o
   3  10   4      327.45      332.21     17.14 o
   4  10   4       67.92       92.99     12.31 o
   5  10   4       13.80       17.58      9.86 o
   6  10   4       21.90       25.69     23.63 o
   7  10   4       26.09       27.90     18.35 o
  -8  11   4      140.28      144.02     35.09 o
  -7  11   4      428.90      468.61     38.68 o
  -6  11   4      162.28      206.19     46.24 o
  -5  11   4      185.66      151.37     22.72 o
  -4  11   4        3.42       18.18     18.35 o
  -3  11   4       54.34       48.02     14.61 o
  -2  11   4        1.73       -7.92     41.55 o
  -1  11   4      220.20      193.76     29.17 o
   0  11   4      173.29      145.92     15.62 o
   1  11   4       42.59       12.23     27.57 o
   2  11   4      116.66      138.47     12.96 o
   3  11   4      233.57      219.17     15.85 o
   4  11   4       41.10       36.91     23.60 o
   5  11   4       26.62       39.19     15.32 o
   6  11   4      243.31      244.36     27.09 o
  -8  12   4        0.28       15.41     20.63 o
  -7  12   4        0.04       18.35     25.03 o
  -6  12   4        0.36       16.96     30.10 o
  -5  12   4       27.35        8.74     19.73 o
  -4  12   4      115.79      133.08     20.92 o
  -3  12   4       24.27       19.32     10.52 o
  -2  12   4      489.40      531.21     27.80 o
  -1  12   4      440.88      427.90     31.95 o
   0  12   4      325.92      342.74     74.80 o
   1  12   4      502.90      497.78     25.87 o
   2  12   4      167.82      170.09     23.71 o
   3  12   4       97.21       84.14     14.16 o
   4  12   4      296.44      311.88     23.02 o
   5  12   4       21.46        5.21     14.83 o
   6  12   4       36.35       12.41     19.08 o
  -7  13   4       30.85       22.76     23.49 o
  -6  13   4      109.04      119.06     18.24 o
  -5  13   4       14.54       19.87     19.15 o
  -4  13   4      120.73      161.11     43.38 o
  -3  13   4      700.93      798.65     41.24 o
  -2  13   4      352.22      327.87     28.08 o
  -1  13   4       23.54       10.60     15.85 o
   0  13   4       36.24       50.48     20.70 o
   1  13   4        2.93       26.92     14.43 o
   2  13   4       33.23       72.98     59.16 o
   3  13   4       14.04       32.35     19.68 o
   4  13   4       69.00       93.91     19.04 o
   5  13   4      364.47      404.16     57.76 o
  -6  14   4       44.80       55.12     35.82 o
  -5  14   4      238.54      199.72     75.13 o
  -4  14   4        3.01        4.92     17.47 o
  -3  14   4       34.14       51.45     25.22 o
  -2  14   4       44.66       40.12     22.32 o
  -1  14   4      197.88      229.70     29.78 o
   0  14   4       63.83       47.65     12.96 o
   1  14   4      131.42       95.63     22.76 o
   2  14   4      294.90      285.51     45.62 o
   3  14   4      606.56      607.72     34.94 o
   4  14   4      259.91      258.09     30.46 o
  -5  15   4       52.89       76.86     33.03 o
  -4  15   4      142.93      134.87     45.48 o
  -3  15   4      254.30      298.69     30.75 o
  -2  15   4      303.35      398.28    105.59 o
  -1  15   4      166.92      197.62     26.76 o
   0  15   4      135.03      129.99     30.14 o
   1  15   4      317.80      337.68     37.35 o
   2  15   4       59.11       66.00     14.02 o
   3  15   4        9.85       15.91     26.72 o
  -3  16   4       67.77       15.41     20.84 o
  -2  16   4      211.03      249.17     34.18 o
  -1  16   4       19.22        6.78     76.75 o
   0  16   4      120.42      138.84     60.78 o
   1  16   4      225.19      237.36     68.93 o
  -3 -16   5       98.68       81.68     24.77 o
  -2 -16   5      395.39      428.01     39.05 o
  -1 -16   5      494.01      566.80     45.10 o
   0 -16   5      166.26      164.61     38.23 o
   1 -16   5       90.96      101.32     22.43 o
   2 -16   5       91.48       60.20     23.09 o
  -4 -15   5      367.27      348.44     26.91 o
  -3 -15   5      169.52      219.07     33.04 o
  -2 -15   5       11.17       55.93     18.03 o
  -1 -15   5       70.14       89.80     25.25 o
   0 -15   5       47.05       52.99     24.16 o
   1 -15   5       37.67       98.99     25.05 o
   2 -15   5       16.92       62.11     37.40 o
   3 -15   5      376.01      370.12     77.99 o
   4 -15   5       62.49       38.54     18.84 o
  -6 -14   5       16.02      -13.94     20.70 o
  -5 -14   5      153.55      210.09    142.92 o
  -4 -14   5      119.29      115.77     23.10 o
  -3 -14   5       80.89       85.50     30.06 o
  -2 -14   5      189.09      209.02     28.38 o
  -1 -14   5       77.75       63.17     25.62 o
   0 -14   5      110.59      159.86     28.16 o
   1 -14   5      367.93      348.69     27.15 o
   2 -14   5      265.04      290.97     24.77 o
   3 -14   5      121.85      100.82     40.52 o
   4 -14   5       17.95        7.61     17.75 o
   5 -14   5       92.47        0.46     33.80 o
  -6 -13   5      639.22      672.23     51.97 o
  -5 -13   5      491.77      504.19     31.71 o
  -4 -13   5      515.74      505.40     61.59 o
  -3 -13   5      108.87      140.53     43.75 o
  -2 -13   5      348.52      384.47     25.84 o
  -1 -13   5      495.66      493.92     47.34 o
   0 -13   5      372.07      373.83     24.15 o
   1 -13   5       11.14        2.81     19.22 o
   2 -13   5      254.66      254.07     31.20 o
   3 -13   5       40.06       27.48     16.83 o
   4 -13   5        0.30       12.37     18.95 o
   5 -13   5        1.80       42.63     41.00 o
   6 -13   5      117.29       92.49     37.51 o
  -7 -12   5      615.07      641.32     83.09 o
  -6 -12   5       96.22       67.98     17.80 o
  -5 -12   5        0.55        1.42     43.27 o
  -4 -12   5       99.87       95.46     14.03 o
  -3 -12   5        2.57      -10.97     32.70 o
  -2 -12   5        3.23      -17.91     17.91 o
  -1 -12   5      159.35      145.63     22.45 o
   0 -12   5     1015.70     1018.38    126.00 o
   1 -12   5      331.82      396.50     31.68 o
   2 -12   5       45.15       74.20     15.93 o
   3 -12   5      334.67      318.03     29.21 o
   4 -12   5      685.26      732.39     36.89 o
   5 -12   5       76.95       51.24     26.59 o
   6 -12   5        4.91       -2.20     20.70 o
  -8 -11   5       97.49       72.40     16.18 o
  -7 -11   5       35.28       29.61     15.97 o
  -6 -11   5      254.55      258.64     16.54 o
  -5 -11   5      228.82      227.67     16.56 o
  -4 -11   5      271.68      277.28     15.59 o
  -3 -11   5      962.48      924.08     32.62 o
  -2 -11   5     1456.10     1349.09     43.81 o
  -1 -11   5      213.72      228.01     23.78 o
   0 -11   5      279.32      259.84     31.09 o
   1 -11   5      119.21      159.08     43.57 o
   2 -11   5      423.44      376.50     21.83 o
   3 -11   5       55.59       55.31     19.11 o
   4 -11   5        5.27       23.80     16.69 o
   5 -11   5       76.85       63.62     17.36 o
   6 -11   5       93.60       80.72     21.83 o
   7 -11   5       16.52       41.25     29.59 o
  -8 -10   5      353.95      361.63     31.44 o
  -7 -10   5       19.73       48.01     16.10 o
  -6 -10   5      579.18      575.04     28.41 o
  -5 -10   5      912.95      907.38     40.05 o
  -4 -10   5      239.48      230.72     19.04 o
  -3 -10   5      176.39      171.49     16.37 o
  -2 -10   5       51.76       26.58     14.87 o
  -1 -10   5      456.92      402.46     17.65 o
   0 -10   5      842.77      791.44     25.27 o
   1 -10   5        4.40        8.37     18.02 o
   2 -10   5      299.48      326.34     20.90 o
   3 -10   5      560.06      575.85     55.05 o
   4 -10   5      160.84      196.06     29.17 o
   5 -10   5      130.26      153.73     34.57 o
   6 -10   5      170.62      165.37     16.65 o
   7 -10   5      626.52      640.38     46.61 o
  -9  -9   5       36.13       -2.93     22.68 o
  -8  -9   5        1.64       16.65     14.28 o
  -7  -9   5       16.88       -1.43     12.50 o
  -6  -9   5       54.40       40.41     16.00 o
  -5  -9   5        2.60        6.14      8.84 o
  -4  -9   5     1258.63     1157.97     28.59 o
  -3  -9   5      965.46      961.70     40.78 o
  -2  -9   5        3.37       -6.24      8.06 o
  -1  -9   5      570.02      608.74     23.41 o
   0  -9   5      510.43      494.67     18.30 o
   1  -9   5      444.38      474.54     19.20 o
   2  -9   5      196.52      207.38     20.52 o
   3  -9   5      428.72      407.59     18.82 o
   4  -9   5      216.72      213.40     19.02 o
   5  -9   5      275.19      274.93     31.52 o
   6  -9   5        4.78       -8.80     11.04 o
   7  -9   5       32.93       69.66     25.76 o
   8  -9   5       51.90       31.41     27.02 o
  -9  -8   5       13.21        0.00      7.34 o
  -8  -8   5      296.44      352.57     22.47 o
  -7  -8   5      564.07      564.63     25.22 o
  -6  -8   5      158.15      153.15     10.67 o
  -5  -8   5       97.40      102.65     16.22 o
  -4  -8   5       79.76       68.47      7.10 o
  -3  -8   5      263.00      287.41     12.92 o
  -2  -8   5     2018.93     2075.78     37.94 o
  -1  -8   5      468.08      421.01     13.30 o
   0  -8   5        2.04        2.66     10.31 o
   1  -8   5       13.35       22.24      8.02 o
   2  -8   5       15.55        5.15      6.90 o
   3  -8   5       54.74       45.04      4.76 o
   4  -8   5       18.33       -2.08      6.09 o
   5  -8   5      372.03      356.54     14.72 o
   6  -8   5      604.16      580.76     23.69 o
   7  -8   5      218.99      197.12     37.88 o
   8  -8   5       93.89      104.31     24.37 o
  -9  -7   5      159.96      113.92     30.10 o
  -8  -7   5      213.98      234.48     23.71 o
  -7  -7   5      264.07      228.44     11.14 o
  -6  -7   5      588.69      566.93     44.04 o
  -5  -7   5      695.85      644.49     17.52 o
  -4  -7   5      105.72      112.65      7.09 o
  -3  -7   5      236.25      235.68      9.72 o
  -2  -7   5       60.28       73.71      7.41 o
  -1  -7   5      536.63      553.03     12.87 o
   0  -7   5      927.06      928.34     23.93 o
   1  -7   5       31.81       19.41      6.53 o
   2  -7   5      332.25      295.59     14.55 o
   3  -7   5     1229.39     1269.93     25.22 o
   4  -7   5      240.71      266.27     20.66 o
   5  -7   5      764.14      755.66     20.92 o
   6  -7   5      217.53      253.45     15.40 o
   7  -7   5      164.29      176.35     15.67 o
   8  -7   5       63.42       63.52     18.86 o
 -10  -6   5        1.12       21.95     27.16 o
  -9  -6   5       22.03       20.48     27.97 o
  -8  -6   5      382.41      340.45     18.15 o
  -7  -6   5      136.75      145.04     23.38 o
  -6  -6   5      293.07      292.98     10.72 o
  -5  -6   5      119.09      135.03     22.50 o
  -4  -6   5     1563.67     1640.04     38.24 o
  -3  -6   5     1607.63     1551.17     28.17 o
  -2  -6   5       12.36       10.01      5.14 o
  -1  -6   5      310.70      302.92      9.75 o
   0  -6   5     2095.43     2184.75     38.24 o
   1  -6   5      451.24      445.02     18.17 o
   2  -6   5      327.83      348.44      9.91 o
   3  -6   5      299.13      340.73     12.73 o
   4  -6   5      424.24      470.76     15.21 o
   5  -6   5      146.62      124.66     12.77 o
   6  -6   5       51.96       43.15      8.71 o
   7  -6   5      441.15      469.79     28.19 o
   8  -6   5       35.43       43.08     13.95 o
   9  -6   5       64.94       30.83     31.56 o
 -10  -5   5      222.47      175.51     35.90 o
  -9  -5   5      147.30      115.10     27.90 o
  -8  -5   5       34.05       -6.61     30.10 o
  -7  -5   5        3.59        1.69      5.47 o
  -6  -5   5     1019.59     1102.85     31.60 o
  -5  -5   5      898.73      972.69     21.49 o
  -4  -5   5      391.95      418.44     10.88 o
  -3  -5   5       61.91       39.75      4.53 o
  -2  -5   5       25.08       12.76      6.57 o
  -1  -5   5       30.12       31.20      5.29 o
   0  -5   5       89.88      118.94      9.29 o
   1  -5   5      756.59      726.50     24.11 o
   2  -5   5     2349.04     2420.88     77.00 o
   3  -5   5      104.56      133.56      7.97 o
   4  -5   5      925.76      945.51     20.83 o
   5  -5   5      289.11      294.16     10.45 o
   6  -5   5      453.82      459.26     40.59 o
   7  -5   5      277.21      291.58     19.04 o
   8  -5   5      173.67      150.61     29.28 o
   9  -5   5      318.20      250.38     41.98 o
 -10  -4   5       13.63      -27.16     27.16 o
  -9  -4   5       16.83      -10.20     33.62 o
  -8  -4   5       38.52       18.35     21.36 o
  -7  -4   5      355.52      329.10      9.66 o
  -6  -4   5        1.61       -3.19      4.49 o
  -5  -4   5      751.55      797.86     16.52 o
  -4  -4   5      287.39      296.12      9.17 o
  -3  -4   5      852.45      745.34     38.98 o
  -2  -4   5     1378.69     1333.13     23.64 o
  -1  -4   5     1859.83     1943.67     32.64 o
   0  -4   5     4602.70     4626.37     86.00 o
   1  -4   5     2970.85     3256.69     60.09 o
   2  -4   5     1089.04      948.95     35.24 o
   3  -4   5      256.53      245.05      8.76 o
   4  -4   5      327.98      347.72     27.46 o
   5  -4   5      193.52      194.59      7.79 o
   6  -4   5      118.39      103.78      8.18 o
   7  -4   5       69.92       70.55      8.39 o
   8  -4   5        0.04        1.47     13.28 o
   9  -4   5        6.42       36.42     26.39 o
 -10  -3   5        1.17        4.33     25.55 o
  -9  -3   5        3.19      -16.07     19.08 o
  -8  -3   5      138.10      175.51     29.43 o
  -7  -3   5      485.75      505.69     38.98 o
  -6  -3   5      922.24      998.35     21.20 o
  -5  -3   5      476.73      443.86     13.61 o
  -4  -3   5     1661.13     1667.05     46.28 o
  -3  -3   5     2075.38     2038.83     56.05 o
  -2  -3   5     1894.28     1967.90     36.37 o
  -1  -3   5      710.62      608.26     28.08 o
   0  -3   5       13.12        7.99      6.52 o
   1  -3   5      880.68      935.53     34.06 o
   2  -3   5      448.70      533.45     13.29 o
   3  -3   5     1197.10     1224.00     27.46 o
   4  -3   5      731.91      764.68     17.28 o
   5  -3   5     1053.86      980.51     23.90 o
   6  -3   5       39.45       52.22      6.33 o
   7  -3   5      474.35      504.71     19.90 o
   8  -3   5      908.58      922.40     52.63 o
   9  -3   5       91.52       85.88     27.09 o
 -10  -2   5       58.73       62.98     27.09 o
  -9  -2   5      788.58      789.39     65.47 o
  -8  -2   5      255.88      278.57     33.47 o
  -7  -2   5      225.70      276.74     27.97 o
  -6  -2   5      504.64      477.68     11.07 o
  -5  -2   5        4.06       10.01      3.28 o
  -4  -2   5        3.22        7.61      5.50 o
  -3  -2   5        9.50        3.58      3.29 o
  -2  -2   5     2591.68     2655.85     49.53 o
  -1  -2   5     1330.61     1314.89     31.60 o
   0  -2   5       28.05        4.79      5.96 o
   1  -2   5     1516.34     1523.69     36.44 o
   2  -2   5      741.78      638.66     15.39 o
   3  -2   5      732.16      652.03     13.94 o
   4  -2   5     1499.88     1561.49     29.25 o
   5  -2   5     3272.93     3312.89     65.17 o
   6  -2   5      218.71      240.78     10.49 o
   7  -2   5       48.74       41.98      6.75 o
   8  -2   5       46.47       70.54     10.93 o
   9  -2   5        0.99        6.61     27.24 o
 -10  -1   5        0.64       39.49     22.83 o
  -9  -1   5       41.93       55.12     24.96 o
  -8  -1   5        6.95       -4.33     19.68 o
  -7  -1   5      767.38      793.94     56.52 o
  -6  -1   5      162.83      140.79     13.50 o
  -5  -1   5      942.79      998.31     21.10 o
  -4  -1   5     2670.85     2885.53     53.66 o
  -3  -1   5     2345.39     2291.24     42.86 o
  -2  -1   5      771.11      707.96     14.88 o
  -1  -1   5     2684.08     2604.69     51.14 o
   0  -1   5     2154.24     2077.93     40.18 o
   1  -1   5      382.16      356.39     12.22 o
   2  -1   5       94.62       81.78      7.60 o
   3  -1   5      188.24      230.21      9.84 o
   4  -1   5      354.71      383.55     11.95 o
   5  -1   5      222.73      195.33      9.05 o
   6  -1   5      512.23      513.36     18.90 o
   7  -1   5      475.54      469.60     20.37 o
   8  -1   5      115.78      102.11     12.63 o
   9  -1   5      111.91      113.92     29.50 o
 -10   0   5      417.34      416.20     44.19 o
  -9   0   5       69.31       66.94     24.37 o
  -8   0   5        3.92       29.95     19.01 o
  -7   0   5      497.03      511.77     38.03 o
  -6   0   5      468.20      468.61     27.02 o
  -5   0   5      673.38      659.98     28.81 o
  -4   0   5      103.03       93.01      6.05 o
  -3   0   5       12.06        9.91      6.65 o
  -2   0   5      714.57      757.81     17.91 o
  -1   0   5       21.28       26.09      6.20 o
   0   0   5     1912.05     1889.85     37.43 o
   1   0   5       83.67       82.23     17.40 o
   2   0   5       22.63       32.84      5.83 o
   3   0   5     2342.87     2351.95     46.48 o
   4   0   5     1526.84     1570.59     30.23 o
   5   0   5      254.21      257.28      9.78 o
   6   0   5      379.00      377.09     12.63 o
   7   0   5      300.44      318.21     11.56 o
   8   0   5      583.86      561.99     33.40 o
   9   0   5      691.59      636.26     68.34 o
 -11   1   5       44.81      180.57     48.81 o
 -10   1   5       20.35      -11.68     28.48 o
  -9   1   5       54.80       56.30     20.33 o
  -8   1   5      126.78      118.03     20.04 o
  -7   1   5      438.08      447.76     29.81 o
  -6   1   5      775.77      855.27     20.19 o
  -5   1   5      130.41      131.49     11.71 o
  -4   1   5      906.86      898.58     21.21 o
  -3   1   5      954.50      856.27     23.74 o
  -2   1   5     4247.50     4359.92     92.68 o
  -1   1   5     2159.21     2007.30     47.00 o
   0   1   5      385.96      348.84     13.61 o
   1   1   5     4358.23     4045.63     82.76 o
   2   1   5     1245.17     1214.14     26.02 o
   3   1   5      646.39      566.12     26.50 o
   4   1   5      200.66      169.22      9.14 o
   5   1   5       15.92       16.08      5.53 o
   6   1   5        5.67       14.57      8.07 o
   7   1   5       58.99       72.67      7.41 o
   8   1   5       53.84       38.83     11.15 o
   9   1   5       37.99       57.11     39.71 o
 -11   2   5        1.68       -3.67     43.46 o
 -10   2   5       17.92        2.93     28.48 o
  -9   2   5       49.98       30.83     30.68 o
  -8   2   5      785.51      778.75     54.46 o
  -7   2   5     1869.83     1933.54    102.47 o
  -6   2   5     1121.76     1183.42     24.49 o
  -5   2   5        9.31       16.10      4.04 o
  -4   2   5     1409.58     1521.43     32.47 o
  -3   2   5      895.35      979.30     20.37 o
  -2   2   5      189.20      144.47     10.12 o
  -1   2   5     1913.88     1880.43     46.42 o
   0   2   5      837.71      798.85     20.03 o
   1   2   5      341.82      377.50     11.82 o
   2   2   5      113.62      128.10      6.79 o
   3   2   5      417.89      410.94     24.67 o
   4   2   5      545.77      604.88     16.89 o
   5   2   5        2.53        8.50      8.04 o
   6   2   5     1286.33     1272.09     31.05 o
   7   2   5     1154.45     1159.59     28.80 o
   8   2   5      208.60      204.66     19.38 o
   9   2   5       16.95       70.54     32.30 o
 -10   3   5      248.50      253.76     37.14 o
  -9   3   5       15.09       38.83     24.96 o
  -8   3   5       39.73       29.95     20.48 o
  -7   3   5      287.62      304.46     10.65 o
  -6   3   5      225.69      261.62      9.13 o
  -5   3   5       38.77       60.98      8.11 o
  -4   3   5     1193.85     1344.26     30.18 o
  -3   3   5      706.67      658.40     14.64 o
  -2   3   5       60.43       43.15      5.62 o
  -1   3   5     1941.13     1968.26     39.11 o
   0   3   5     2360.90     2310.55     56.75 o
   1   3   5     3827.91     3670.01     67.32 o
   2   3   5     1071.82     1050.94     22.95 o
   3   3   5      201.08      215.09      9.26 o
   4   3   5     1216.84     1261.30     32.70 o
   5   3   5      394.59      424.97     12.88 o
   6   3   5      268.53      275.56     10.37 o
   7   3   5       31.49       21.21     16.22 o
   8   3   5        1.12       -9.55     11.75 o
   9   3   5       75.15      105.41     38.98 o
  -8   4   5       41.13       40.04      3.14 o
  -7   4   5       24.11       14.61      7.27 o
  -6   4   5      910.59      900.42     22.83 o
  -5   4   5     1212.96     1309.20     31.78 o
  -4   4   5     1729.57     1800.67     48.34 o
  -3   4   5     3379.73     3500.11     72.12 o
  -2   4   5     4393.07     4300.64     85.43 o
  -1   4   5     1849.61     1791.30     37.17 o
   0   4   5     1063.36     1040.96     26.20 o
   1   4   5      595.49      516.25     19.59 o
   2   4   5      164.61      124.89     19.15 o
   3   4   5       56.39       43.91      6.45 o
   4   4   5       17.66       17.12      4.91 o
   5   4   5     1027.64      977.97     26.79 o
   6   4   5      113.17      123.46      9.01 o
   7   4   5       25.02       39.49     12.63 o
   8   4   5      111.66      125.82     18.86 o
   9   4   5      156.27      151.29     33.98 o
  -8   5   5      193.43      199.63     11.08 o
  -7   5   5      125.84      132.75      9.91 o
  -6   5   5      315.17      295.09      9.63 o
  -5   5   5      220.16      193.84      8.78 o
  -4   5   5     1461.06     1444.67     33.40 o
  -3   5   5        1.55        2.65      6.61 o
  -2   5   5       13.07       22.02      7.81 o
  -1   5   5       14.14       -0.21      7.21 o
   0   5   5       78.13       52.71      9.03 o
   1   5   5      365.34      305.77     11.37 o
   2   5   5      586.69      628.70     16.77 o
   3   5   5     2639.92     2569.78     64.59 o
   4   5   5      498.27      545.43     15.21 o
   5   5   5      186.41      202.11     19.82 o
   6   5   5      136.55      140.71     10.63 o
   7   5   5      418.69      434.11     23.71 o
   8   5   5      431.31      395.50     31.27 o
  -8   6   5      125.20       97.10     28.15 o
  -7   6   5      133.49      118.18      9.30 o
  -6   6   5        6.38       -4.74      5.69 o
  -5   6   5      956.33      943.21     20.77 o
  -4   6   5      538.63      547.96     15.23 o
  -3   6   5     2057.41     2282.99    108.38 o
  -2   6   5     1811.93     1584.56     35.24 o
  -1   6   5      287.06      208.39     34.80 o
   0   6   5      360.37      295.21     13.15 o
   1   6   5     2711.45     2694.74     57.26 o
   2   6   5     1271.19     1241.96     31.18 o
   3   6   5      186.79      187.77     14.39 o
   4   6   5       21.99       14.69      7.27 o
   5   6   5      616.23      657.33     22.10 o
   6   6   5       65.81       74.70     24.81 o
   7   6   5       19.28       34.57     16.22 o
   8   6   5       25.47       75.60     32.96 o
  -9   7   5       72.88       80.89     14.61 o
  -8   7   5      378.08      422.88     33.40 o
  -7   7   5      295.87      295.48     14.96 o
  -6   7   5      200.89      191.63     21.21 o
  -5   7   5     1789.20     1822.85     89.48 o
  -4   7   5      135.28       82.63      7.69 o
  -3   7   5      329.05      323.75     14.45 o
  -2   7   5      904.93      968.16     27.35 o
  -1   7   5        1.60       -7.67      7.67 o
   0   7   5        4.75        8.86      8.49 o
   1   7   5      196.51      200.28     27.64 o
   2   7   5        0.57       -4.15      7.67 o
   3   7   5     1011.99      879.89     42.09 o
   4   7   5       79.62       88.84     20.19 o
   5   7   5      409.17      397.93     17.80 o
   6   7   5      728.12      812.41     33.17 o
   7   7   5      113.33       99.98     14.09 o
   8   7   5      166.07      213.24     22.98 o
  -9   8   5       37.91       66.94     19.08 o
  -8   8   5      198.73      222.04     26.64 o
  -7   8   5       37.53       40.30     12.75 o
  -6   8   5      513.46      505.56     16.80 o
  -5   8   5        5.97        5.10      6.63 o
  -4   8   5       69.34       64.16      7.78 o
  -3   8   5      264.06      270.02     20.44 o
  -2   8   5      121.63       89.56     11.19 o
  -1   8   5     2103.31     2196.32     56.54 o
   0   8   5     1371.27     1436.19     37.02 o
   1   8   5      104.39       94.73     11.86 o
   2   8   5       11.85       17.85      9.32 o
   3   8   5      310.17      302.86     21.61 o
   4   8   5      672.82      682.13     20.58 o
   5   8   5      725.13      748.94     26.57 o
   6   8   5      439.97      430.73     29.21 o
   7   8   5        7.76       27.09     31.56 o
   8   8   5       79.71       44.04     33.11 o
  -9   9   5       12.17       34.57     19.08 o
  -8   9   5       72.39       74.21     18.20 o
  -7   9   5      374.10      335.82     30.39 o
  -6   9   5     1092.88     1071.45     33.21 o
  -5   9   5      227.96      245.76     15.45 o
  -4   9   5      526.89      533.00     25.29 o
  -3   9   5      565.05      602.24     34.83 o
  -2   9   5     1183.62     1138.95     36.52 o
  -1   9   5      481.70      517.60     24.04 o
   0   9   5       24.01       10.18      8.04 o
   1   9   5     1884.44     1657.69     45.07 o
   2   9   5      104.47      105.06     14.27 o
   3   9   5        1.83       17.69     18.28 o
   4   9   5       94.73      115.69     10.72 o
   5   9   5       34.38       22.68     10.36 o
   6   9   5        0.82        5.80     18.28 o
   7   9   5       48.31       66.07     18.93 o
  -9  10   5      332.62      322.68     38.90 o
  -8  10   5       85.22       64.74     20.04 o
  -7  10   5       40.51       70.72     16.76 o
  -6  10   5      331.55      304.51     26.93 o
  -5  10   5       40.76       52.47      8.94 o
  -4  10   5      265.05      220.44     24.92 o
  -3  10   5      513.05      440.66     21.30 o
  -2  10   5       59.10       81.38     13.26 o
  -1  10   5      501.19      462.95     31.39 o
   0  10   5        6.86       38.66     17.55 o
   1  10   5       71.25       61.98     13.62 o
   2  10   5     1160.58     1159.73     48.05 o
   3  10   5      813.30      771.77     32.92 o
   4  10   5      485.93      501.71     22.73 o
   5  10   5       95.33       86.90     14.90 o
   6  10   5      466.00      492.39     38.46 o
   7  10   5      180.63      133.82     25.11 o
  -8  11   5        2.11       24.29     33.91 o
  -7  11   5       24.86       70.99     21.43 o
  -6  11   5       81.88       99.99     21.38 o
  -5  11   5      635.07      627.30     89.34 o
  -4  11   5      201.83      209.48     15.91 o
  -3  11   5      579.03      559.40     27.62 o
  -2  11   5      131.93      130.05     16.97 o
  -1  11   5      719.76      726.39     35.96 o
   0  11   5     2020.62     1996.86     83.19 o
   1  11   5      715.42      704.41     47.38 o
   2  11   5      315.30      277.26     21.25 o
   3  11   5      185.80      204.26     27.46 o
   4  11   5       82.70       90.50     16.62 o
   5  11   5       45.15       18.45     51.46 o
   6  11   5        6.79       -8.88     20.70 o
  -8  12   5       49.16       36.85     19.08 o
  -7  12   5      142.50      182.78     24.89 o
  -6  12   5      617.80      699.52     35.27 o
  -5  12   5      164.09      165.69     49.51 o
  -4  12   5       17.77       36.41     26.90 o
  -3  12   5      885.99      863.96     45.40 o
  -2  12   5      788.73      744.27     30.25 o
  -1  12   5      189.78      182.88     26.03 o
   0  12   5        3.70       86.46     22.32 o
   1  12   5       28.07       17.49     20.48 o
   2  12   5      134.28      156.92     21.25 o
   3  12   5        3.24       15.27     11.84 o
   4  12   5      252.83      266.32     24.16 o
   5  12   5      536.96      466.26     32.74 o
  -7  13   5       60.58       58.80     25.76 o
  -6  13   5       24.12       59.48     17.58 o
  -5  13   5       15.48      -15.50     15.50 o
  -4  13   5      121.34       78.97     25.33 o
  -3  13   5       35.62       42.33     48.89 o
  -2  13   5      646.90      689.68    146.62 o
  -1  13   5      633.25      570.01     31.07 o
   0  13   5      193.98      191.97     27.82 o
   1  13   5      200.25      173.24     18.28 o
   2  13   5      441.98      468.99     45.84 o
   3  13   5      654.77      697.83     34.80 o
   4  13   5      307.79      260.97     33.58 o
   5  13   5       40.71       51.97     21.07 o
  -6  14   5       17.60       19.75     32.30 o
  -5  14   5      346.76      277.58     34.94 o
  -4  14   5      459.82      438.08     30.81 o
  -3  14   5      569.86      603.20     42.43 o
  -2  14   5       89.28       79.06     19.52 o
  -1  14   5      238.71      277.57     51.93 o
   0  14   5       67.23       47.57     30.46 o
   1  14   5      237.36      216.98     18.57 o
   2  14   5       31.41       45.42     18.79 o
   3  14   5       23.41       24.67     16.62 o
   4  14   5        2.93       14.61     15.34 o
  -5  15   5      231.82      288.56     39.02 o
  -4  15   5      105.58      142.29     24.55 o
  -3  15   5       20.07       32.65     49.87 o
  -2  15   5      112.35      110.84     68.60 o
  -1  15   5        0.56        5.42     37.24 o
   0  15   5        1.30       14.24     31.02 o
   1  15   5      156.94      124.21     37.62 o
   2  15   5      382.64      389.75     26.17 o
  -3  16   5       70.45      131.88     34.98 o
  -2  16   5      194.96      165.72     92.71 o
  -1  16   5      616.82      617.00     44.58 o
   0  16   5       87.10       78.61     23.89 o
  -2 -16   6       78.59       90.70     26.77 o
  -1 -16   6       60.93       91.74     25.74 o
   0 -16   6      332.09      374.06     32.60 o
   1 -16   6        1.19      -25.64     26.46 o
  -4 -15   6        8.66       50.38     31.96 o
  -3 -15   6      293.49      241.10     40.45 o
  -2 -15   6      235.32      150.76     30.67 o
  -1 -15   6      209.93      269.58     32.70 o
   0 -15   6      413.93      451.71     32.04 o
   1 -15   6      180.55      143.04     30.85 o
   2 -15   6      181.04      154.90     33.21 o
   3 -15   6       93.80      108.56     31.45 o
  -5 -14   6      501.60      920.78    215.37 o
  -4 -14   6      269.54      306.54     40.93 o
  -3 -14   6      366.04      471.44     41.51 o
  -2 -14   6       53.95       31.27     19.06 o
  -1 -14   6      180.30      213.35     28.30 o
   0 -14   6       30.21       38.49     28.63 o
   1 -14   6        4.34       13.06     18.27 o
   2 -14   6      120.77      121.84     19.69 o
   3 -14   6      229.35      248.66     24.94 o
   4 -14   6       30.17       29.84     26.76 o
  -6 -13   6      345.83      297.88     35.53 o
  -5 -13   6       54.10       67.32     20.26 o
  -4 -13   6       81.04      122.95     22.24 o
  -3 -13   6       21.92       36.82     25.95 o
  -2 -13   6       83.34       45.43     35.13 o
  -1 -13   6       56.75       14.96     58.65 o
   0 -13   6      655.07      738.60     37.99 o
   1 -13   6      563.92      588.17     31.09 o
   2 -13   6        6.85      -11.13     17.62 o
   3 -13   6       15.44      -24.25     24.25 o
   4 -13   6      373.99      318.13     29.11 o
   5 -13   6      267.49      264.41     33.38 o
  -7 -12   6       93.70      117.97     27.50 o
  -6 -12   6      338.08      361.70     61.33 o
  -5 -12   6      250.69      229.93     21.69 o
  -4 -12   6      246.16      226.70     17.11 o
  -3 -12   6      168.39      206.27     36.48 o
  -2 -12   6      587.93      596.96     33.66 o
  -1 -12   6      432.50      434.12     61.88 o
   0 -12   6      120.12      122.50     18.15 o
   1 -12   6       13.94       18.01     30.46 o
   2 -12   6      120.16      143.64     24.15 o
   3 -12   6      158.26      139.59     22.75 o
   4 -12   6        3.08       28.97     22.53 o
   5 -12   6       91.11       54.14     34.06 o
   6 -12   6        1.98      -29.36     29.36 o
  -8 -11   6      362.23      372.22     37.48 o
  -7 -11   6      224.26      245.49     58.43 o
  -6 -11   6      101.86       89.90     13.34 o
  -5 -11   6      254.41      261.39     26.53 o
  -4 -11   6      121.77      138.54     11.31 o
  -3 -11   6        7.95        1.42     10.40 o
  -2 -11   6       32.41       21.13     14.43 o
  -1 -11   6       52.94       54.00     38.46 o
   0 -11   6      116.80      109.14     18.02 o
   1 -11   6      152.24      142.52     52.89 o
   2 -11   6      536.21      620.43     34.93 o
   3 -11   6      690.97      677.14     78.10 o
   4 -11   6      478.62      450.89     29.11 o
   5 -11   6      197.87      193.51     28.41 o
   6 -11   6       14.30       42.65     20.55 o
   7 -11   6      104.31      135.07     26.42 o
  -8 -10   6       15.32       44.85     26.02 o
  -7 -10   6      128.38      170.51     24.07 o
  -6 -10   6       86.90       67.70     15.85 o
  -5 -10   6       92.04       79.12      8.19 o
  -4 -10   6      293.91      292.93     13.72 o
  -3 -10   6     1448.54     1528.06     45.80 o
  -2 -10   6      182.39      174.30     15.43 o
  -1 -10   6        5.70       19.88     12.32 o
   0 -10   6       61.24       59.70     14.89 o
   1 -10   6      302.42      327.47     21.76 o
   2 -10   6     1121.44     1116.67     45.24 o
   3 -10   6      138.07      134.74     15.39 o
   4 -10   6       45.47       52.91     14.87 o
   5 -10   6       13.21      -10.40     13.21 o
   6 -10   6      112.36       97.51     33.40 o
   7 -10   6        1.11       13.21     30.90 o
  -9  -9   6      537.12      487.55     71.79 o
  -8  -9   6      172.66      178.73     25.03 o
  -7  -9   6      347.99      379.02     49.07 o
  -6  -9   6      828.60      876.88     56.12 o
  -5  -9   6     1056.20     1111.71     37.03 o
  -4  -9   6        2.73        6.36     12.85 o
  -3  -9   6      227.26      216.41     10.14 o
  -2  -9   6      292.98      296.40     12.84 o
  -1  -9   6      564.47      572.31     24.49 o
   0  -9   6       10.84       20.20     13.14 o
   1  -9   6      836.45      773.11     66.40 o
   2  -9   6       50.85       50.06     12.35 o
   3  -9   6        1.88       -0.28     10.70 o
   4  -9   6       12.59       18.73     11.67 o
   5  -9   6      344.93      352.06     32.23 o
   6  -9   6      294.72      268.27     26.05 o
   7  -9   6      425.75      408.50     36.11 o
   8  -9   6       20.77       70.54     25.47 o
  -9  -8   6       58.67       78.03     39.71 o
  -8  -8   6      106.97      108.55     18.34 o
  -7  -8   6       84.67       78.20     13.41 o
  -6  -8   6       36.67       19.43      6.66 o
  -5  -8   6       12.38       10.24      9.87 o
  -4  -8   6       28.43       33.40      8.07 o
  -3  -8   6       30.78       33.94     13.83 o
  -2  -8   6       45.62       67.19     14.76 o
  -1  -8   6      744.84      778.51     21.14 o
   0  -8   6     1399.88     1448.66     32.77 o
   1  -8   6      735.91      731.64     49.14 o
   2  -8   6      829.32      803.18     26.46 o
   3  -8   6       54.36       74.40     14.76 o
   4  -8   6      462.56      466.72     30.43 o
   5  -8   6      981.63      928.49     31.41 o
   6  -8   6       11.73       16.88     10.05 o
   7  -8   6       47.30       35.06     26.50 o
   8  -8   6       17.64       10.93     14.68 o
  -9  -7   6       34.40       13.94     38.90 o
  -8  -7   6      353.16      323.31     19.04 o
  -7  -7   6      421.69      379.24     18.64 o
  -6  -7   6      194.07      200.69      9.59 o
  -5  -7   6       46.48       61.56      5.99 o
  -4  -7   6      126.10      122.25     18.13 o
  -3  -7   6     2580.78     2643.24     52.65 o
  -2  -7   6     1811.23     1828.84     35.61 o
  -1  -7   6       66.85       82.26      6.27 o
   0  -7   6      371.69      300.19     11.01 o
   1  -7   6      118.01      105.59     16.81 o
   2  -7   6      883.26      889.95     20.21 o
   3  -7   6       36.45       44.73     11.79 o
   4  -7   6      455.58      464.64     18.93 o
   5  -7   6      368.75      350.82     13.40 o
   6  -7   6       99.65      106.26     13.43 o
   7  -7   6      346.93      377.05     23.42 o
   8  -7   6      288.61      270.61     51.68 o
 -10  -6   6      221.82      139.54     45.44 o
  -9  -6   6      421.00      558.17     58.87 o
  -8  -6   6      204.50      216.80     14.16 o
  -7  -6   6       36.75       45.97      5.37 o
  -6  -6   6       81.43       85.94     11.97 o
  -5  -6   6     1286.15     1267.61     26.36 o
  -4  -6   6       93.94       68.81      5.59 o
  -3  -6   6      233.34      257.85     14.98 o
  -2  -6   6        2.20       16.64      6.98 o
  -1  -6   6        1.39        5.53     11.01 o
   0  -6   6      102.27       84.18      5.34 o
   1  -6   6      201.33      193.65     10.66 o
   2  -6   6     1079.33     1193.98     27.12 o
   3  -6   6     1272.64     1279.95     28.80 o
   4  -6   6      613.22      562.71     16.15 o
   5  -6   6     1303.46     1349.41     37.07 o
   6  -6   6      307.17      321.63     18.13 o
   7  -6   6      137.02      203.11     19.31 o
   8  -6   6       41.02       71.58     33.44 o
 -10  -5   6        1.99      -37.44     37.44 o
  -9  -5   6       32.65       17.62     26.42 o
  -8  -5   6      151.13      109.96     31.78 o
  -7  -5   6       17.95       17.60      4.76 o
  -6  -5   6       42.76       38.18      5.43 o
  -5  -5   6      182.73      153.51      7.07 o
  -4  -5   6     2083.57     2123.45     39.01 o
  -3  -5   6        6.55       20.20      4.92 o
  -2  -5   6      539.66      492.74     12.66 o
  -1  -5   6      245.91      193.79     28.04 o
   0  -5   6     3252.07     3464.89     71.01 o
   1  -5   6     1324.33     1254.24     30.51 o
   2  -5   6      431.24      362.87     11.63 o
   3  -5   6        2.11       -1.93     14.98 o
   4  -5   6       12.82       16.04     14.39 o
   5  -5   6       51.01       61.22      7.35 o
   6  -5   6       12.08       15.84      8.95 o
   7  -5   6       28.82       33.62     15.41 o
   8  -5   6        8.80        7.34     14.68 o
   9  -5   6      137.12       70.54     25.03 o
 -10  -4   6       15.89        6.61     26.50 o
  -9  -4   6       60.81       48.45     24.89 o
  -8  -4   6       66.61       19.01     22.68 o
  -7  -4   6      908.26      952.61     23.31 o
  -6  -4   6     1006.98      965.50     39.20 o
  -5  -4   6      364.98      321.75     11.12 o
  -4  -4   6      798.12      800.50     15.46 o
  -3  -4   6        8.22       14.98      5.48 o
  -2  -4   6     2367.88     2403.58     46.86 o
  -1  -4   6       96.58      111.21      6.89 o
   0  -4   6       32.51       47.75      6.75 o
   1  -4   6     1410.35     1450.26     31.36 o
   2  -4   6      271.28      293.86     11.09 o
   3  -4   6      713.18      718.90     23.96 o
   4  -4   6      555.29      566.35     14.87 o
   5  -4   6      160.79      179.84      9.23 o
   6  -4   6       12.77       20.76     10.40 o
   7  -4   6      257.09      259.85     17.47 o
   8  -4   6      256.75      255.52     23.41 o
   9  -4   6      211.69      179.11     40.59 o
 -10  -3   6        1.21      -26.42     26.42 o
  -9  -3   6      424.16      410.70     41.69 o
  -8  -3   6        0.58      -27.90     28.63 o
  -7  -3   6      145.31      152.24      4.95 o
  -6  -3   6      165.50      125.90     11.15 o
  -5  -3   6      117.99      113.20      5.27 o
  -4  -3   6      189.89      222.04      7.57 o
  -3  -3   6       70.03       78.76     10.35 o
  -2  -3   6      698.77      699.24     17.14 o
  -1  -3   6     2684.44     2742.89     59.29 o
   0  -3   6      570.44      503.71     15.90 o
   1  -3   6      490.55      474.89     13.28 o
   2  -3   6      944.03      760.48     21.05 o
   3  -3   6      458.44      552.75     17.76 o
   4  -3   6        4.18        4.86      9.31 o
   5  -3   6      394.46      398.22     11.86 o
   6  -3   6      258.68      240.08     10.84 o
   7  -3   6       91.01       48.45     13.94 o
   8  -3   6        3.55       -5.21     13.28 o
   9  -3   6       38.36       57.11     31.56 o
 -10  -2   6        2.68      -18.35     24.15 o
  -9  -2   6      125.88       99.98     24.37 o
  -8  -2   6      562.45      487.55     39.49 o
  -7  -2   6      236.56      231.00     23.85 o
  -6  -2   6      277.03      287.24     18.50 o
  -5  -2   6     1436.05     1526.84     30.00 o
  -4  -2   6     4030.40     4003.62     90.98 o
  -3  -2   6     1237.09     1233.67     26.98 o
  -2  -2   6        4.49        4.68      5.50 o
  -1  -2   6        4.29       20.80      6.45 o
   0  -2   6       43.59       32.54     15.09 o
   1  -2   6        2.76        4.96      5.23 o
   2  -2   6       29.83       35.57     13.61 o
   3  -2   6       18.86       31.75      7.78 o
   4  -2   6        3.83       12.18      6.98 o
   5  -2   6      203.33      173.82      9.06 o
   6  -2   6      389.71      381.82     14.25 o
   7  -2   6      242.07      263.79     20.15 o
   8  -2   6      119.24      133.82     17.55 o
   9  -2   6       13.06       16.07     28.48 o
 -10  -1   6      122.27      135.73     35.38 o
  -9  -1   6      705.97      625.33     54.17 o
  -8  -1   6       63.51       18.35     22.76 o
  -7  -1   6      116.22      112.82     21.88 o
  -6  -1   6      824.91      891.11     20.59 o
  -5  -1   6     1291.73     1438.72     34.32 o
  -4  -1   6      161.87      163.05     12.08 o
  -3  -1   6      196.77      280.07     14.43 o
  -2  -1   6     4169.85     4804.14    114.95 o
  -1  -1   6     1011.40      940.65     30.57 o
   0  -1   6        2.15       22.79     19.15 o
   1  -1   6     1018.30      922.43     20.94 o
   2  -1   6       15.82       57.96     10.72 o
   3  -1   6     1926.07     1816.76     48.52 o
   4  -1   6     1437.82     1526.70     54.79 o
   5  -1   6      906.03      902.17     22.83 o
   6  -1   6      300.20      302.06     13.58 o
   7  -1   6       51.66       48.40      9.63 o
   8  -1   6        6.09       16.07     12.41 o
   9  -1   6      509.42      505.69     54.83 o
 -10   0   6       51.01       55.12     29.36 o
  -9   0   6       22.68        4.33     20.48 o
  -8   0   6       14.18      -13.21     18.28 o
  -7   0   6       29.52       10.93     17.55 o
  -6   0   6      956.67      990.49     20.47 o
  -5   0   6      381.73      395.17     10.34 o
  -4   0   6     1121.98     1031.05     23.00 o
  -3   0   6        8.96        1.93      3.87 o
  -2   0   6     5522.71     5875.82    134.63 o
  -1   0   6     5510.29     5180.30     95.09 o
   0   0   6      414.89      587.97     14.87 o
   1   0   6      456.71      402.75     14.09 o
   2   0   6      484.04      437.34     38.03 o
   3   0   6     1022.93     1104.75     31.52 o
   4   0   6       54.12       40.46      6.38 o
   5   0   6      147.03      117.49      7.44 o
   6   0   6      244.67      254.47     11.33 o
   7   0   6      157.03      161.49     13.80 o
   8   0   6       67.28       77.07     12.33 o
   9   0   6       38.22       35.24     26.35 o
 -11   1   6        4.06       41.91     29.50 o
 -10   1   6       18.52       32.96     25.55 o
  -9   1   6       56.03       62.98     21.07 o
  -8   1   6      768.85      757.76     56.67 o
  -7   1   6     1030.12     1159.79     94.11 o
  -6   1   6      631.89      683.67     19.36 o
  -5   1   6        4.19       14.71      9.84 o
  -4   1   6      958.99      873.37     18.64 o
  -3   1   6       49.54       22.63      4.60 o
  -2   1   6     1676.66     1668.82     46.57 o
  -1   1   6     3109.18     3332.90     64.56 o
   0   1   6        1.62       23.39      9.22 o
   1   1   6      613.03      586.55     16.20 o
   2   1   6     1849.85     2039.57     46.64 o
   3   1   6     1202.03     1249.28     45.04 o
   4   1   6      533.96      506.16     22.06 o
   5   1   6      421.43      404.64     13.05 o
   6   1   6      910.65      917.57     25.33 o
   7   1   6      607.02      636.26     32.81 o
   8   1   6     1000.98      979.21     47.49 o
   9   1   6        5.51      -27.09     38.03 o
  -9   2   6      238.00      270.42     31.20 o
  -7   2   6       13.37       20.11      2.54 o
  -6   2   6       43.49       37.69      5.80 o
  -5   2   6       67.79       86.93      5.54 o
  -4   2   6       37.41       33.80      5.62 o
  -3   2   6      227.50      219.64     17.25 o
  -2   2   6       35.87       51.90     16.51 o
  -1   2   6        5.95       26.06      5.66 o
   0   2   6     1594.09     1723.48     44.21 o
   1   2   6     5063.93     4755.51    125.30 o
   2   2   6     2032.53     1980.76     42.28 o
   3   2   6      627.43      475.58     25.36 o
   4   2   6      113.52       95.12      8.50 o
   5   2   6      983.13      960.39     26.53 o
   6   2   6      715.36      710.06     21.84 o
   7   2   6       22.43       -8.07     11.75 o
   8   2   6       81.54       76.12     15.63 o
   9   2   6      108.18      140.21     32.74 o
  -7   3   6       47.94       50.11      6.13 o
  -6   3   6      758.17      765.26     18.98 o
  -5   3   6      706.96      655.28     21.50 o
  -4   3   6     1150.74     1121.87     24.42 o
  -3   3   6      446.66      374.23     11.79 o
  -2   3   6     1618.67     1715.57     38.86 o
  -1   3   6      896.26      872.90     20.28 o
   0   3   6      230.49      232.17     14.83 o
   1   3   6      237.02      310.82     16.69 o
   2   3   6        2.14        4.60      8.03 o
   3   3   6        0.27        6.88     10.28 o
   4   3   6       33.30       36.11      5.63 o
   5   3   6       65.57       71.48     11.90 o
   6   3   6     1596.01     1626.95     42.36 o
   7   3   6      127.62      161.49     15.12 o
   8   3   6      223.11      252.95     21.50 o
   9   3   6      396.53      387.94     57.62 o
  -8   4   6      124.45      124.13      6.60 o
  -7   4   6      145.32      123.71      7.65 o
  -6   4   6      192.52      206.65      7.08 o
  -5   4   6       25.49       38.25      6.56 o
  -4   4   6      104.21      136.54      6.36 o
  -3   4   6       22.71       43.90      5.68 o
  -2   4   6        0.93       15.08      6.30 o
  -1   4   6     2673.83     2674.66     52.50 o
   0   4   6      199.63      207.42     20.26 o
   1   4   6     1765.10     1652.74     32.60 o
   2   4   6      188.87      166.91     14.35 o
   3   4   6     1442.00     1398.82     35.08 o
   4   4   6     2049.55     2120.96     42.56 o
   5   4   6        8.22       19.81      9.49 o
   6   4   6      276.62      312.51     17.17 o
   7   4   6      138.02      144.68     18.28 o
   8   4   6      315.06      300.66     22.54 o
  -8   5   6      237.84      231.81     14.83 o
  -7   5   6       26.47       28.71      5.41 o
  -6   5   6      285.30      288.07     16.51 o
  -5   5   6      580.51      582.90     26.17 o
  -4   5   6      981.13      900.00     39.01 o
  -3   5   6     2957.51     3199.34     72.88 o
  -2   5   6      464.48      426.41     13.82 o
  -1   5   6      370.09      384.79     15.74 o
   0   5   6       19.49       43.43      9.58 o
   1   5   6     1872.60     1918.71     41.57 o
   2   5   6      252.08      218.15     26.93 o
   3   5   6       63.64       69.88     10.09 o
   4   5   6      220.87      213.29     10.82 o
   5   5   6      365.60      374.73     16.61 o
   6   5   6        0.13      -10.93     11.31 o
   7   5   6       20.01       10.20     15.41 o
   8   5   6        1.01       33.62     22.03 o
  -9   6   6      119.04      145.35     13.72 o
  -8   6   6      732.51      754.74     38.68 o
  -7   6   6      313.04      310.33     15.67 o
  -6   6   6      287.32      303.01     10.66 o
  -5   6   6      500.68      522.12     14.28 o
  -4   6   6      415.58      382.15     22.87 o
  -3   6   6        3.67       22.70      8.38 o
  -2   6   6      111.02      153.76      9.07 o
  -1   6   6       17.92       24.55     10.36 o
   0   6   6       81.29       96.83     11.35 o
   1   6   6       15.45       -6.70     15.05 o
   2   6   6     1926.37     1933.76     43.71 o
   3   6   6      472.76      527.89     21.18 o
   4   6   6      286.70      299.71     35.53 o
   5   6   6      666.47      656.74     21.80 o
   6   6   6      509.07      555.27     21.72 o
   7   6   6      368.20      373.19     28.26 o
   8   6   6       16.51       27.90     16.00 o
  -8   7   6       11.99       27.90     16.00 o
  -7   7   6       34.07       29.84      8.65 o
  -6   7   6       41.55       55.31      7.83 o
  -5   7   6      787.48      855.71     24.29 o
  -4   7   6      625.41      615.32     17.73 o
  -3   7   6      348.72      383.79     14.22 o
  -2   7   6       40.02       11.88     12.52 o
  -1   7   6     1473.91     1369.43     32.53 o
   0   7   6     2357.07     2301.17     54.76 o
   1   7   6      203.17      183.17     13.38 o
   2   7   6       44.85       29.32     16.92 o
   3   7   6      241.93      260.52     12.93 o
   4   7   6      458.07      450.10     28.63 o
   5   7   6      342.74      369.59     26.17 o
   6   7   6       26.35       34.57     16.22 o
   7   7   6        3.30       57.99     34.64 o
   8   7   6       21.62       17.62     25.69 o
  -9   8   6       42.64       46.24     16.22 o
  -8   8   6      401.68      373.19     32.45 o
  -7   8   6      119.18      131.16     16.34 o
  -6   8   6      291.91      276.13     12.94 o
  -5   8   6      569.71      591.67     19.94 o
  -4   8   6      383.68      327.60     38.65 o
  -3   8   6     1023.53     1015.46     29.87 o
  -2   8   6      567.05      536.86     23.96 o
  -1   8   6       74.76       87.55      9.81 o
   0   8   6        0.72        5.88      7.54 o
   1   8   6        0.46       26.10     15.00 o
   2   8   6       78.37       65.83     16.15 o
   3   8   6        3.60       20.07     13.74 o
   4   8   6      177.75      160.54     14.94 o
   5   8   6      202.72      203.85     16.99 o
   6   8   6      286.36      307.27     23.71 o
   7   8   6       58.94       49.98     19.90 o
  -9   9   6        8.65       36.85     18.42 o
  -8   9   6      167.95      164.21     27.75 o
  -7   9   6        2.51        0.71     13.69 o
  -6   9   6      139.82      120.33     13.17 o
  -5   9   6       16.52       20.56     13.54 o
  -4   9   6      700.38      661.74     25.29 o
  -3   9   6        8.81      -10.67     24.89 o
  -2   9   6      361.39      319.94     16.96 o
  -1   9   6      490.23      429.67     30.54 o
   0   9   6      258.54      265.33     23.89 o
   1   9   6       19.29       11.81     10.24 o
   2   9   6     1188.93     1167.29     42.97 o
   3   9   6     1057.41     1127.93     46.68 o
   4   9   6      542.62      570.37     23.57 o
   5   9   6      236.61      225.93     18.57 o
   6   9   6      298.82      336.41     34.80 o
   7   9   6      148.68      172.65     24.22 o
  -9  10   6       30.41       24.29     26.42 o
  -8  10   6      155.43      147.32     23.05 o
  -7  10   6      121.55      112.24     17.16 o
  -6  10   6       39.07       26.25     20.55 o
  -5  10   6      560.40      523.91     61.48 o
  -4  10   6      131.60      120.48     22.03 o
  -3  10   6      108.91       90.41     13.27 o
  -2  10   6      123.09      148.03     30.35 o
  -1  10   6      242.04      235.18     17.89 o
   0  10   6     1413.71     1330.42     47.86 o
   1  10   6      312.29      351.61     77.48 o
   2  10   6       92.81      103.76     17.64 o
   3  10   6       81.79      102.48     19.90 o
   4  10   6       26.20       32.53     15.47 o
   5  10   6       11.97       27.92     13.54 o
   6  10   6        0.55      -10.20     17.47 o
  -8  11   6       30.77       27.09     30.76 o
  -7  11   6      222.09      254.64     33.69 o
  -6  11   6      499.10      471.05     35.90 o
  -5  11   6      237.17      249.13     35.35 o
  -4  11   6       37.13       48.29     12.37 o
  -3  11   6       15.07       25.50     14.22 o
  -2  11   6      116.00      131.50     21.91 o
  -1  11   6      124.41      129.00     16.85 o
   0  11   6       31.57       16.12     20.02 o
   1  11   6      313.29      351.32     21.80 o
   2  11   6      387.54      437.65     53.22 o
   3  11   6      120.99       85.82     15.46 o
   4  11   6      156.33      173.66     19.82 o
   5  11   6      490.15      481.60     41.62 o
   6  11   6      467.13      475.66     37.81 o
  -8  12   6      107.65       89.41     32.30 o
  -7  12   6        0.93        9.55     21.28 o
  -6  12   6       60.23       78.48     48.12 o
  -5  12   6       67.76       99.03     19.83 o
  -4  12   6      157.01      159.67     21.15 o
  -3  12   6      186.96      206.43     19.39 o
  -2  12   6      303.25      284.56     25.11 o
  -1  12   6      883.24      941.15     52.51 o
   0  12   6      305.99      358.18     29.37 o
   1  12   6      306.35      277.48     24.40 o
   2  12   6      163.90      209.89     22.01 o
   3  12   6      303.54      313.23     19.10 o
   4  12   6      137.29       97.45     17.81 o
   5  12   6        5.58       21.95     19.82 o
  -7  13   6      233.29      233.50     43.09 o
  -6  13   6      102.92      122.91     57.88 o
  -5  13   6      101.77       53.77     22.83 o
  -4  13   6      610.07      611.90     52.26 o
  -3  13   6      831.15      836.21     53.51 o
  -2  13   6      216.04      236.24     37.84 o
  -1  13   6       28.92       12.82     16.82 o
   0  13   6       49.06       44.06     15.77 o
   1  13   6       85.22      101.26     26.62 o
   2  13   6       64.85       87.77     64.05 o
   3  13   6      387.48      324.74     24.95 o
   4  13   6      368.64      309.84     41.18 o
  -5  14   6       36.15       46.98     19.39 o
  -4  14   6        0.20       34.48     26.72 o
  -3  14   6      201.17      160.78     30.33 o
  -2  14   6      366.69      381.19     75.02 o
  -1  14   6       44.81       18.34     46.24 o
   0  14   6      322.82      313.64     53.77 o
   1  14   6      328.64      324.37     22.67 o
   2  14   6      609.53      632.69     34.44 o
   3  14   6      246.32      242.07     45.15 o
  -4  15   6      572.87      483.22     48.83 o
  -3  15   6      420.05      451.80     39.38 o
  -2  15   6      121.58      110.36     21.15 o
  -1  15   6      206.33      473.43    173.94 o
   0  15   6      176.28      180.08     23.82 o
   1  15   6        4.37       -6.97     12.85 o
   2  15   6        0.62       -8.07     15.72 o
  -2 -16   7      525.57      558.74     51.47 o
  -1 -16   7      295.69      244.90     44.08 o
   0 -16   7       87.60       64.48     24.02 o
  -4 -15   7       12.42        2.90     22.68 o
  -3 -15   7        0.96       11.60     59.20 o
  -2 -15   7       11.77      -18.98     21.10 o
  -1 -15   7        2.60       23.08     20.22 o
   0 -15   7        0.80        8.63     32.51 o
   1 -15   7       27.84        5.34     39.71 o
   2 -15   7      204.94      169.18     23.20 o
   3 -15   7       26.80       43.08     35.50 o
  -5 -14   7       69.68       53.51     36.85 o
  -4 -14   7      120.27      148.79     30.92 o
  -3 -14   7      183.92      198.28     24.76 o
  -2 -14   7      279.20      268.43     34.98 o
  -1 -14   7       56.42       36.71     28.29 o
   0 -14   7      327.85      359.08     27.12 o
   1 -14   7      161.65      125.05     29.44 o
   2 -14   7      322.67      358.84     36.25 o
   3 -14   7       28.57       62.44     20.89 o
   4 -14   7      156.78      157.59     30.68 o
  -6 -13   7      247.02      280.33     30.83 o
  -5 -13   7      366.33      315.95     45.77 o
  -4 -13   7      134.97       98.35     24.70 o
  -3 -13   7       29.28       38.49     33.07 o
  -2 -13   7      333.57      391.25     28.82 o
  -1 -13   7      206.57      257.61     33.07 o
   0 -13   7        1.38       60.81     19.26 o
   1 -13   7        8.00        5.31     24.22 o
   2 -13   7       11.91       18.84     20.09 o
   3 -13   7       30.97       15.76     16.39 o
   4 -13   7       93.43       86.51     23.71 o
   5 -13   7        8.17       27.55     39.27 o
  -7 -12   7       86.31       52.88     19.66 o
  -6 -12   7       37.44       38.88     19.88 o
  -5 -12   7        8.43        9.60     23.12 o
  -4 -12   7        0.03      -16.30     18.92 o
  -3 -12   7        1.32       -1.34     21.58 o
  -2 -12   7      156.59      145.64     33.00 o
  -1 -12   7      313.80      337.94     25.35 o
   0 -12   7      488.70      487.05     36.88 o
   1 -12   7      103.17      132.14     36.55 o
   2 -12   7      336.60      300.88     45.81 o
   3 -12   7      562.24      652.70     76.45 o
   4 -12   7      248.48      253.66     27.82 o
   5 -12   7      229.30      213.14     29.40 o
   6 -12   7       84.87       65.18     32.81 o
  -8 -11   7        1.60       20.67     16.03 o
  -7 -11   7      124.39      177.74     51.89 o
  -6 -11   7      219.57      245.98     21.40 o
  -5 -11   7       94.55       99.11     20.15 o
  -4 -11   7      424.45      405.44     47.01 o
  -3 -11   7      890.59      825.85     32.02 o
  -2 -11   7       82.71       88.72     21.04 o
  -1 -11   7      348.51      353.57     20.03 o
   0 -11   7      745.20      738.92     38.50 o
   1 -11   7      133.31      140.26     30.79 o
   2 -11   7      883.84      826.74     37.99 o
   3 -11   7      212.14      267.97     25.50 o
   4 -11   7       68.00       68.58     18.78 o
   5 -11   7        6.19        1.37      7.19 o
   6 -11   7       95.30      121.55     29.28 o
  -8 -10   7      207.53      175.78     19.90 o
  -7 -10   7      311.07      316.75     71.02 o
  -6 -10   7      453.91      407.58     28.32 o
  -5 -10   7      622.35      639.14     40.23 o
  -4 -10   7        2.02        4.13      7.00 o
  -3 -10   7       82.19       78.36      8.13 o
  -2 -10   7       60.98       50.81     20.01 o
  -1 -10   7       57.79       40.88     18.64 o
   0 -10   7      405.57      429.77     26.16 o
   1 -10   7      114.68       96.47     15.41 o
   2 -10   7      131.91      150.87     18.97 o
   3 -10   7      931.87      984.05    101.74 o
   4 -10   7      235.07      242.13     24.96 o
   5 -10   7      138.30      138.08     25.95 o
   6 -10   7      386.54      376.34     42.06 o
   7 -10   7      334.66      401.96     40.23 o
  -9  -9   7        6.60      -23.49     37.59 o
  -8  -9   7        1.28      -14.25     14.25 o
  -7  -9   7      134.11      144.59     16.49 o
  -6  -9   7        5.95       14.80     10.82 o
  -5  -9   7       43.32       44.04      7.00 o
  -4  -9   7      442.81      487.92     18.19 o
  -3  -9   7        8.96        2.43      6.51 o
  -2  -9   7      432.16      438.96     15.26 o
  -1  -9   7      446.99      417.65     22.24 o
   0  -9   7      894.91      912.01     32.40 o
   1  -9   7     1490.66     1481.25     67.05 o
   2  -9   7      533.67      568.67     46.32 o
   3  -9   7     1169.56     1155.86     61.81 o
   4  -9   7      221.80      196.05     53.84 o
   5  -9   7       71.29       40.96      9.73 o
   6  -9   7       63.05       55.20     33.07 o
   7  -9   7       80.66       50.80     28.55 o
  -8  -8   7      295.24      289.04     51.93 o
  -7  -8   7      327.27      326.03     27.72 o
  -6  -8   7        5.66       18.42      6.45 o
  -5  -8   7        7.33       -3.23      6.12 o
  -4  -8   7      801.36      753.57     31.16 o
  -3  -8   7     1241.61     1259.68     29.93 o
  -2  -8   7     1241.47     1270.96     28.57 o
  -1  -8   7      408.99      408.31     12.92 o
   0  -8   7      143.61      190.70      6.83 o
   1  -8   7        0.16       -9.06      9.06 o
   2  -8   7       50.93       47.89      6.54 o
   3  -8   7      239.71      234.14     10.87 o
   4  -8   7      137.13      173.94     10.90 o
   5  -8   7      181.41      174.67     12.72 o
   6  -8   7       73.42       68.92     11.31 o
   7  -8   7      111.88      203.11     40.96 o
   8  -8   7        2.33       16.07     34.35 o
  -9  -7   7      433.38      325.62     51.82 o
  -8  -7   7      115.37      105.94     25.18 o
  -7  -7   7       11.48        6.23      9.58 o
  -6  -7   7       65.84       62.07      7.94 o
  -5  -7   7       56.05       50.08      6.48 o
  -4  -7   7      136.07      112.37     17.87 o
  -3  -7   7      450.42      454.73     12.19 o
  -2  -7   7       40.09       33.02      7.49 o
  -1  -7   7     2726.15     2694.16     49.99 o
   0  -7   7      645.76      648.20     16.28 o
   1  -7   7      213.81      205.39      8.60 o
   2  -7   7     1633.23     1579.54     68.78 o
   3  -7   7      142.73      151.22      8.78 o
   4  -7   7     1003.98     1021.55     29.36 o
   5  -7   7      571.04      581.00     20.15 o
   6  -7   7       71.19       79.60     15.45 o
   7  -7   7      304.46      288.98     26.90 o
   8  -7   7        3.37      -12.41     19.82 o
 -10  -6   7       14.13       13.94     23.49 o
  -9  -6   7       61.34       38.83     38.17 o
  -8  -6   7      167.06      166.57     15.79 o
  -7  -6   7       64.65       60.41      5.76 o
  -6  -6   7      495.73      504.66     21.95 o
  -5  -6   7      676.81      687.00     17.36 o
  -4  -6   7     1108.19     1181.30     34.42 o
  -3  -6   7     1294.42     1281.37     30.83 o
  -2  -6   7      394.59      391.68     12.05 o
  -1  -6   7      820.72      819.80     19.38 o
   0  -6   7     1256.42     1277.57     25.58 o
   1  -6   7      135.31      135.65     24.63 o
   2  -6   7      894.52      842.74     32.89 o
   3  -6   7        1.25        5.51     17.66 o
   4  -6   7      103.23       99.24     24.81 o
   5  -6   7       30.73       30.78     10.68 o
   6  -6   7       96.08       90.35     22.87 o
   7  -6   7        0.72       -3.67     13.21 o
   8  -6   7       95.04       80.08     12.91 o
 -10  -5   7      117.56       91.98     33.76 o
  -9  -5   7       20.20       34.57     27.09 o
  -8  -5   7      485.86      515.55     29.17 o
  -7  -5   7      609.59      604.76     18.34 o
  -6  -5   7     1408.14     1431.85     34.89 o
  -5  -5   7     1320.72     1324.20     28.38 o
  -4  -5   7      463.65      396.99     18.28 o
  -3  -5   7      100.18      110.95      6.41 o
  -2  -5   7       21.49       43.70     10.86 o
  -1  -5   7        0.10        8.45      5.36 o
   0  -5   7       83.20       96.21      8.90 o
   1  -5   7     1126.32     1161.01     37.81 o
   2  -5   7      639.09      676.83     28.30 o
   3  -5   7      842.81      907.92     21.15 o
   4  -5   7      174.09      156.02      9.61 o
   5  -5   7      231.95      281.90     12.04 o
   6  -5   7      272.97      290.31     15.24 o
   7  -5   7      154.80      121.55     16.15 o
   8  -5   7      221.76      238.49     20.92 o
 -10  -4   7        0.51      -31.41     40.45 o
  -9  -4   7      276.59      278.57     41.62 o
  -8  -4   7      462.10      390.07     41.76 o
  -7  -4   7       13.08       14.32      4.72 o
  -6  -4   7       16.53       19.58      4.74 o
  -5  -4   7      789.99      813.95     19.42 o
  -4  -4   7      864.87      858.61     18.24 o
  -3  -4   7      196.97      187.50     11.60 o
  -2  -4   7     1150.93     1196.26     26.11 o
  -1  -4   7     2549.15     2500.47     55.15 o
   0  -4   7     3339.53     3275.01     71.93 o
   1  -4   7     2570.44     2574.48     63.35 o
   2  -4   7      741.65      718.16     17.94 o
   3  -4   7      129.76       83.63      7.57 o
   4  -4   7        2.76       -2.57      7.34 o
   5  -4   7      223.14      259.31     20.15 o
   6  -4   7       98.90      125.93     16.46 o
   7  -4   7        7.18       13.94     13.94 o
   8  -4   7       15.16        5.21     21.36 o
 -10  -3   7       49.71       69.15     28.85 o
  -9  -3   7      196.28      196.21     36.41 o
  -8  -3   7      152.52      112.82     27.60 o
  -7  -3   7     1758.47     1776.65     38.83 o
  -6  -3   7      607.30      588.29     38.50 o
  -5  -3   7      376.34      328.37     27.75 o
  -4  -3   7     1411.95     1293.12     25.47 o
  -3  -3   7     1304.07     1352.51     24.89 o
  -2  -3   7      865.91      807.56     17.37 o
  -1  -3   7      337.81      311.04     11.01 o
   0  -3   7       83.86       57.11      7.17 o
   1  -3   7        2.66       13.82     15.41 o
   2  -3   7        6.93       20.00     22.10 o
   3  -3   7      486.08      494.50     13.33 o
   4  -3   7      631.68      614.70     20.08 o
   5  -3   7      129.79      165.77     35.68 o
   6  -3   7       34.10       34.31     11.08 o
   7  -3   7      312.00      366.88     23.85 o
   8  -3   7       23.14       20.48     13.94 o
 -10  -2   7      653.14      661.08     65.47 o
  -9  -2   7      632.67      555.60     40.89 o
  -8  -2   7       34.29       10.93     20.41 o
  -7  -2   7      144.38      130.32      6.87 o
  -6  -2   7       15.58       18.62      5.23 o
  -5  -2   7      356.10      381.45     11.16 o
  -4  -2   7       83.61      101.97      6.35 o
  -3  -2   7      511.16      507.79     11.72 o
  -2  -2   7     1066.17     1086.89     22.07 o
  -1  -2   7     1144.99     1128.64     26.66 o
   0  -2   7      959.57      910.94     20.22 o
   1  -2   7       69.67       82.80      8.25 o
   2  -2   7       63.58       30.29      8.73 o
   3  -2   7     2250.65     2380.94     46.74 o
   4  -2   7     1975.47     1949.67     41.17 o
   5  -2   7      674.03      721.34     31.74 o
   6  -2   7       23.01       26.33     23.49 o
   7  -2   7       13.41       15.41      9.62 o
   8  -2   7        3.77       13.21     15.34 o
   9  -2   7       82.77       -9.55     39.63 o
 -10  -1   7        8.23       14.61     25.69 o
  -9  -1   7       32.14       18.35     24.15 o
  -8  -1   7      264.11      289.51     30.39 o
  -7  -1   7       62.56       53.11      3.06 o
  -6  -1   7      138.46      146.23     11.30 o
  -5  -1   7      759.24      780.28     18.19 o
  -4  -1   7     1562.92     1393.91     29.10 o
  -3  -1   7     1277.53     1247.06     25.62 o
  -2  -1   7      878.68      811.81     30.10 o
  -1  -1   7       50.36      104.31      7.84 o
   0  -1   7       22.88        6.54      7.48 o
   1  -1   7      871.22      936.31     21.64 o
   2  -1   7       47.42       57.09      9.23 o
   3  -1   7      565.62      564.61     15.47 o
   4  -1   7      265.88      287.72     10.69 o
   5  -1   7       29.23       23.13      6.16 o
   6  -1   7       74.28       70.62     12.52 o
   7  -1   7       63.97       60.04     15.56 o
   8  -1   7       25.05       22.76     13.21 o
   9  -1   7       15.58       26.50     39.05 o
 -10   0   7      339.67      285.83     43.09 o
  -9   0   7       77.26       76.12     25.55 o
  -8   0   7        5.70       26.50     21.21 o
  -7   0   7     1200.58     1170.88     36.22 o
  -6   0   7     1211.42     1169.71     28.80 o
  -5   0   7       17.55       16.43      4.11 o
  -4   0   7       69.01       53.62      5.87 o
  -3   0   7       81.21      111.78      6.04 o
  -2   0   7      271.02      262.02     13.94 o
  -1   0   7      275.97      312.09     10.15 o
   0   0   7        2.18        5.54      5.71 o
   1   0   7       67.84       62.62      6.98 o
   2   0   7      694.31      580.80     17.98 o
   3   0   7      660.23      680.23     17.46 o
   4   0   7      694.48      674.59     17.84 o
   5   0   7        3.89        0.75      7.70 o
   6   0   7      166.97      190.07      9.98 o
   7   0   7      505.09      553.03     28.04 o
   8   0   7      285.05      284.00     22.83 o
   9   0   7       71.36      109.38     43.09 o
  -7   1   7      149.65      158.18      8.29 o
  -6   1   7       35.26       25.65      4.43 o
  -5   1   7      312.43      341.96      9.54 o
  -4   1   7      461.78      435.50     12.22 o
  -3   1   7       41.55       86.82      8.84 o
  -2   1   7       84.08       72.35      5.68 o
  -1   1   7      588.23      475.88     12.78 o
   0   1   7     1762.40     1611.58     46.91 o
   1   1   7     1712.55     1761.76     35.95 o
   2   1   7      777.98      827.39     21.48 o
   3   1   7       76.09       70.79      8.35 o
   4   1   7      847.77      846.01     23.52 o
   5   1   7        6.89       13.54     23.20 o
   6   1   7      125.21      128.45     25.62 o
   7   1   7       47.05       75.60     10.86 o
   8   1   7       46.08       38.83     14.54 o
  -7   2   7      862.71      904.24     26.06 o
  -6   2   7      339.98      273.64      8.51 o
  -5   2   7       21.96       24.90      5.11 o
  -4   2   7        7.87        2.47      5.64 o
  -3   2   7     1042.07      876.74     19.83 o
  -2   2   7     2146.80     2189.74     65.88 o
  -1   2   7      283.93      307.27     21.88 o
   0   2   7        1.06        0.38      6.78 o
   1   2   7       71.47       68.10      6.78 o
   2   2   7      206.68      167.97      9.39 o
   3   2   7      300.99      304.56     20.11 o
   4   2   7      191.36      188.10     12.63 o
   5   2   7      700.13      711.21     21.01 o
   6   2   7      703.45      733.10     26.45 o
   7   2   7      231.82      218.01     19.97 o
   8   2   7      162.84      158.70     13.65 o
  -8   3   7      614.94      614.40     18.69 o
  -7   3   7       50.55       58.63      5.53 o
  -6   3   7       38.28       43.65      5.76 o
  -5   3   7       14.08       16.24      4.38 o
  -4   3   7       61.30       45.55      7.56 o
  -3   3   7        1.03       -3.32      5.46 o
  -2   3   7      335.54      329.57     10.75 o
  -1   3   7     1218.82     1255.83     29.87 o
   0   3   7     3033.32     2916.30     61.98 o
   1   3   7     1156.40     1065.55     26.70 o
   2   3   7      252.80      278.02     12.46 o
   3   3   7     1583.43     1496.62     35.49 o
   4   3   7      761.28      716.75     21.46 o
   5   3   7      707.97      732.28     23.04 o
   6   3   7      204.77      210.07     14.64 o
   7   3   7       25.16       18.35     15.34 o
   8   3   7        0.71       29.95     27.02 o
  -8   4   7       44.11       44.99      8.73 o
  -7   4   7       34.32       43.62      5.87 o
  -6   4   7       34.31       33.09      5.66 o
  -5   4   7     1023.34      976.51     23.87 o
  -4   4   7     2528.60     2748.47     58.16 o
  -3   4   7     1400.26     1341.38     29.37 o
  -2   4   7     1789.45     1747.34     47.49 o
  -1   4   7      623.10      574.88     18.10 o
   0   4   7      107.00      110.09     20.81 o
   1   4   7      531.63      552.40     15.31 o
   2   4   7      789.82      739.47     18.67 o
   3   4   7       48.80       46.65      7.83 o
   4   4   7      137.35      147.96     19.23 o
   5   4   7      188.50      171.06     10.07 o
   6   4   7      132.60      142.63     32.89 o
   7   4   7       16.40       23.49     13.14 o
   8   4   7      108.90       66.07     19.82 o
  -8   5   7        9.22       16.63      8.15 o
  -7   5   7      836.74      823.69     24.64 o
  -6   5   7      614.10      558.60     16.23 o
  -5   5   7     1404.29     1395.03     33.40 o
  -4   5   7      347.01      335.41     11.23 o
  -3   5   7       15.54       29.54      9.91 o
  -2   5   7       33.49       41.82     16.18 o
  -1   5   7        3.43       -7.22      7.22 o
   0   5   7       10.90       15.26     10.28 o
   1   5   7     1551.79     1455.16     36.20 o
   2   5   7     1356.35     1403.48     44.55 o
   3   5   7     2130.01     2001.03     53.15 o
   4   5   7      576.21      574.79     23.60 o
   5   5   7      403.45      420.77     24.07 o
   6   5   7      116.43      114.05     12.73 o
   7   5   7      189.05      153.27     23.49 o
   8   5   7       42.78       69.15     19.82 o
  -9   6   7       26.62       27.90     14.02 o
  -8   6   7       24.84       21.95     22.10 o
  -7   6   7      265.62      270.93     29.59 o
  -6   6   7      658.98      698.79     21.18 o
  -5   6   7       65.10       51.68      6.63 o
  -4   6   7      502.06      486.93     14.78 o
  -3   6   7     1271.24     1264.21     30.44 o
  -2   6   7       10.09       11.06      8.23 o
  -1   6   7      115.14       93.68      8.13 o
   0   6   7     2093.86     2017.78     68.23 o
   1   6   7     1378.58     1308.08     33.74 o
   2   6   7      706.68      729.81     26.55 o
   3   6   7      289.15      291.53     14.17 o
   4   6   7      119.84      107.30     21.83 o
   5   6   7      145.64      149.52     21.83 o
   6   6   7       11.79        9.42      9.01 o
   7   6   7        8.73       14.61     21.28 o
   8   6   7      261.88      226.09     26.06 o
  -9   7   7      163.93      167.00     18.93 o
  -8   7   7      744.41      753.27     44.63 o
  -7   7   7      115.08      119.00     15.60 o
  -6   7   7      821.22      809.08     26.49 o
  -5   7   7      302.21      265.60     11.58 o
  -4   7   7        6.17        9.35      8.41 o
  -3   7   7      433.87      427.91     15.05 o
  -2   7   7      337.83      348.09     13.92 o
  -1   7   7      342.71      299.08     14.14 o
   0   7   7      122.54      127.53     15.89 o
   1   7   7      235.12      181.26     19.90 o
   2   7   7        6.50        2.61      9.72 o
   3   7   7        1.33        5.02     12.77 o
   4   7   7      428.49      398.71     19.22 o
   5   7   7      271.01      298.80     29.07 o
   6   7   7      248.57      248.62     20.48 o
   7   7   7       34.09       12.41     14.68 o
  -9   8   7      363.29      345.44     38.24 o
  -8   8   7       19.05       22.76     17.55 o
  -7   8   7       69.40       51.14     12.82 o
  -6   8   7       97.96       79.95      9.67 o
  -5   8   7        4.56       21.64      8.73 o
  -4   8   7        8.03        4.02      5.66 o
  -3   8   7       19.78       18.95     10.15 o
  -2   8   7     1037.68     1060.32     37.10 o
  -1   8   7     1372.23     1384.12     40.60 o
   0   8   7      568.91      613.67     24.48 o
   1   8   7      379.79      363.02     17.79 o
   2   8   7       61.08       63.75     20.55 o
   3   8   7       61.36       96.14     37.99 o
   4   8   7      809.31      822.80     26.13 o
   5   8   7      294.53      282.57     22.61 o
   6   8   7        3.95        2.20     20.70 o
   7   8   7        4.82       -3.67     20.63 o
  -9   9   7       46.25       44.77     18.50 o
  -8   9   7      238.29      344.41     47.27 o
  -7   9   7      187.04      197.56     16.80 o
  -6   9   7      170.23      153.30     13.26 o
  -5   9   7       20.03       25.85     10.37 o
  -4   9   7      429.38      431.31     21.61 o
  -3   9   7      205.61      198.83     19.76 o
  -2   9   7      486.20      467.29     37.73 o
  -1   9   7        4.81      -14.98     14.98 o
   0   9   7        4.39       16.76     11.80 o
   1   9   7       19.55       14.38     13.90 o
   2   9   7        6.32       -8.74     11.92 o
   3   9   7       24.05       39.54     15.45 o
   4   9   7       58.84      101.54     27.71 o
   5   9   7        8.03       17.51     10.55 o
   6   9   7        0.99      -16.22     16.22 o
  -9  10   7       41.44       58.80     24.96 o
  -8  10   7       15.15       29.36     22.61 o
  -7  10   7       14.68        5.21     15.41 o
  -6  10   7      447.13      512.96     31.85 o
  -5  10   7      135.05      105.91     26.02 o
  -4  10   7       59.88       44.73     10.00 o
  -3  10   7      451.00      428.93     32.49 o
  -2  10   7       78.83       89.40     51.42 o
  -1  10   7      211.98      214.82     46.57 o
   0  10   7        4.43       -1.20     41.40 o
   1  10   7       95.80      156.70     25.13 o
   2  10   7     1271.89     1310.54     56.16 o
   3  10   7      468.34      466.92     55.27 o
   4  10   7       46.47       21.00     15.90 o
   5  10   7      366.67      394.40     33.33 o
   6  10   7       10.22       53.51     20.63 o
  -8  11   7       31.19       35.82     30.83 o
  -7  11   7        4.10       44.04     28.04 o
  -6  11   7      112.61      113.85     39.97 o
  -5  11   7      243.28      271.69     21.43 o
  -4  11   7      105.01       96.95     16.73 o
  -3  11   7      419.21      466.34     88.30 o
  -2  11   7        5.38      -22.46     22.46 o
  -1  11   7      211.39      207.92     22.95 o
   0  11   7      683.85      638.36     33.89 o
   1  11   7      259.32      217.51     19.73 o
   2  11   7      145.83       98.28     51.46 o
   3  11   7      176.89      146.74     18.09 o
   4  11   7        2.41        7.31     15.97 o
   5  11   7      150.79      158.03     21.80 o
  -7  12   7      463.66      495.99     45.88 o
  -6  12   7      153.65      176.13     33.87 o
  -5  12   7       51.79       71.91     42.20 o
  -4  12   7       66.92      126.42     25.98 o
  -3  12   7       83.39       88.28     16.98 o
  -2  12   7      184.70      239.47     33.40 o
  -1  12   7      113.27      109.54     26.06 o
   0  12   7       40.24       51.92     24.46 o
   1  12   7      173.46      188.05     20.27 o
   2  12   7       36.08       44.14     44.48 o
   3  12   7      179.76      191.67     28.41 o
   4  12   7      174.99      142.91     18.70 o
  -7  13   7        4.50       24.89     32.16 o
  -6  13   7        7.28       34.00     24.80 o
  -5  13   7       16.13       23.18     24.56 o
  -4  13   7       33.04       66.33     18.68 o
  -3  13   7        6.53       55.02     21.39 o
  -2  13   7      333.44      388.39     32.83 o
  -1  13   7      400.88      370.47     61.33 o
   0  13   7       81.05       94.39     19.22 o
   1  13   7      588.07      548.64     34.66 o
   2  13   7      246.72      245.24     19.64 o
   3  13   7      519.83      478.99    115.17 o
   4  13   7      128.89      171.26     25.55 o
  -5  14   7       17.32        2.39     27.57 o
  -4  14   7      308.13      300.78     34.25 o
  -3  14   7      269.62      285.36     34.30 o
  -2  14   7       44.24       76.52     28.96 o
  -1  14   7      123.11      101.86     21.50 o
   0  14   7       18.20       -0.76     19.95 o
   1  14   7       18.58       -2.66     16.48 o
   2  14   7        4.60       31.10     16.28 o
  -4  15   7        3.52       94.35     40.90 o
  -3  15   7      116.07      123.20     33.08 o
  -2  15   7       95.15      116.92     81.92 o
  -1  15   7       35.97       92.28     26.67 o
   0  15   7       58.33       12.12     20.96 o
   1  15   7      158.20      138.79     20.86 o
  -4 -15   8      200.35      205.64     33.73 o
  -3 -15   8      235.45      240.57     44.19 o
  -2 -15   8      356.29      416.42     31.89 o
  -1 -15   8      145.52      119.16     36.24 o
   0 -15   8      113.43       87.35     29.87 o
   1 -15   8      128.02      127.66     23.38 o
   2 -15   8       42.73        8.74     22.28 o
  -5 -14   8       61.17       27.09     26.50 o
  -4 -14   8       68.68       41.01     37.06 o
  -3 -14   8        5.56       -7.04     38.94 o
  -2 -14   8       13.03       37.85     19.98 o
  -1 -14   8       16.03        5.18     27.93 o
   0 -14   8       27.86       18.22     27.34 o
   1 -14   8       66.24       67.73     32.96 o
   2 -14   8        3.98      -19.15     33.03 o
   3 -14   8       41.60       99.41     35.72 o
  -6 -13   8        1.35       -4.33     30.61 o
  -5 -13   8       97.34       70.79     27.65 o
  -4 -13   8      146.77      161.81     41.80 o
  -3 -13   8       31.84       12.98     15.78 o
  -2 -13   8        2.18      -17.49     24.40 o
  -1 -13   8      298.22      282.58     29.38 o
   0 -13   8      302.67      295.78     44.30 o
   1 -13   8      432.63      351.95     44.70 o
   2 -13   8      722.74      654.07     95.46 o
   3 -13   8      343.76      318.25     30.16 o
   4 -13   8       55.77       82.55     31.86 o
  -7 -12   8      218.69      211.69     33.91 o
  -6 -12   8       81.39       95.64     26.50 o
  -5 -12   8       50.16       60.82     14.25 o
  -4 -12   8       29.09       32.83     14.43 o
  -3 -12   8       94.73       94.97     17.75 o
  -2 -12   8      401.05      404.72     30.00 o
  -1 -12   8      903.31      762.23     39.91 o
   0 -12   8      565.74      547.25     52.55 o
   1 -12   8      253.48      268.19     31.72 o
   2 -12   8       45.99       44.04     16.85 o
   3 -12   8        2.50       -1.51     19.65 o
   4 -12   8        3.15      -15.44     26.79 o
   5 -12   8       12.84       -3.92     37.10 o
  -8 -11   8        3.27      -14.78     35.24 o
  -7 -11   8        1.98       -8.14     15.05 o
  -6 -11   8        1.20       27.09     25.62 o
  -5 -11   8        1.09        0.00     46.24 o
  -4 -11   8       48.17       32.87     35.13 o
  -3 -11   8       72.23       81.57     21.45 o
  -2 -11   8       12.31       19.12     15.91 o
  -1 -11   8        9.28        8.08     20.55 o
   0 -11   8      376.25      340.91     43.13 o
   1 -11   8      310.93      290.63     21.18 o
   2 -11   8      365.00      364.11     36.99 o
   3 -11   8      276.55      275.85     31.09 o
   4 -11   8      413.12      387.12     24.73 o
   5 -11   8      191.25      181.30     23.78 o
   6 -11   8      105.15       66.07     38.32 o
  -8 -10   8       29.72       26.95     26.39 o
  -7 -10   8       79.59      114.54     18.55 o
  -6 -10   8       22.85       -0.12     12.52 o
  -5 -10   8       43.68       68.34     21.99 o
  -4 -10   8      303.54      260.11     13.27 o
  -3 -10   8     1831.69     1776.82     52.31 o
  -2 -10   8      546.34      523.16     35.60 o
  -1 -10   8      618.28      646.97     37.05 o
   0 -10   8        3.96       37.82     21.95 o
   1 -10   8      248.75      278.05     23.09 o
   2 -10   8     1188.38     1176.74     47.28 o
   3 -10   8      226.66      250.51     26.55 o
   4 -10   8       34.57       22.14     19.12 o
   5 -10   8       20.60       34.29     42.47 o
   6 -10   8       95.95       79.42     23.63 o
  -9  -9   8       82.71       82.36     42.80 o
  -8  -9   8       31.79       30.66     16.32 o
  -7  -9   8       68.19       90.94     15.02 o
  -6  -9   8      800.16      839.62     82.72 o
  -5  -9   8      210.75      230.41     26.93 o
  -4  -9   8       74.77       65.86      8.81 o
  -3  -9   8     1283.74     1251.58     36.79 o
  -2  -9   8      213.41      203.88     18.99 o
  -1  -9   8        0.20        2.80     15.78 o
   0  -9   8       69.97      100.21     19.53 o
   1  -9   8      101.66      110.65     19.30 o
   2  -9   8        2.71       27.23     14.90 o
   3  -9   8       53.07       52.40      4.25 o
   4  -9   8      802.65      847.83     31.78 o
   5  -9   8      142.58      127.59     23.10 o
   6  -9   8        7.82        0.73     23.05 o
   7  -9   8       10.80       46.98     29.36 o
  -9  -8   8       27.87       28.48     27.75 o
  -8  -8   8       96.56      110.94     15.39 o
  -7  -8   8        0.91        6.12     14.03 o
  -6  -8   8       99.75       84.62     22.15 o
  -5  -8   8       25.64       36.11     11.71 o
  -4  -8   8      854.49      744.47     22.93 o
  -3  -8   8      300.18      304.22     30.76 o
  -2  -8   8      565.56      612.19     18.87 o
  -1  -8   8      319.07      305.18     12.23 o
   0  -8   8     2009.72     2079.03     50.30 o
   1  -8   8     2070.02     2169.08     49.47 o
   2  -8   8      839.51      892.42     46.65 o
   3  -8   8       17.43       22.55      6.72 o
   4  -8   8       97.00      100.39     11.46 o
   5  -8   8       22.45        8.01     10.62 o
   6  -8   8       71.97       22.10     15.32 o
   7  -8   8       33.05       29.36     25.84 o
  -9  -7   8       25.11       26.50     26.50 o
  -8  -7   8      121.41      138.88     22.59 o
  -7  -7   8      269.22      270.69     14.72 o
  -6  -7   8      288.38      278.78     11.96 o
  -5  -7   8      589.86      683.47     22.47 o
  -4  -7   8      274.71      277.62     13.07 o
  -3  -7   8      749.59      801.14     24.59 o
  -2  -7   8     1893.26     1931.03     42.90 o
  -1  -7   8      841.33      776.40     22.35 o
   0  -7   8      635.10      621.64     18.60 o
   1  -7   8      327.52      294.61     14.74 o
   2  -7   8        4.76       16.70      5.02 o
   3  -7   8      102.85       79.66     10.42 o
   4  -7   8        0.24        5.23      6.82 o
   5  -7   8        0.83       16.00     23.01 o
   6  -7   8       13.27        1.38      8.82 o
   7  -7   8       98.57      147.32     40.16 o
 -10  -6   8      203.60      112.24     55.12 o
  -9  -6   8      294.92      316.81     44.33 o
  -8  -6   8      442.87      517.35     68.49 o
  -7  -6   8       22.70       18.96      6.81 o
  -6  -6   8       86.26       93.57     10.28 o
  -5  -6   8       36.50       21.04      5.74 o
  -4  -6   8       21.98       25.01      7.98 o
  -3  -6   8      268.48      269.25     10.00 o
  -2  -6   8       23.44       29.55     13.21 o
  -1  -6   8     1050.78     1098.31     23.25 o
   0  -6   8      992.55      992.83     25.36 o
   1  -6   8      508.74      516.23     15.96 o
   2  -6   8      223.55      245.91     18.42 o
   3  -6   8       11.37        8.18      6.19 o
   4  -6   8     1176.12     1196.10     33.91 o
   5  -6   8      612.68      603.70     54.21 o
   6  -6   8      548.94      572.12     23.77 o
   7  -6   8      704.68      728.17     45.37 o
   8  -6   8      102.67      116.86     35.16 o
 -10  -5   8       34.95       20.48     29.43 o
  -9  -5   8       22.84        2.93     34.42 o
  -8  -5   8       85.99       94.62     13.14 o
  -7  -5   8      500.78      499.77     21.80 o
  -6  -5   8        3.62       -3.06      8.04 o
  -5  -5   8      235.51      252.64      9.91 o
  -4  -5   8     1241.83     1361.99     30.19 o
  -3  -5   8     1637.27     1580.95     47.20 o
  -2  -5   8     1738.04     1713.99     35.55 o
  -1  -5   8     2526.33     2530.83     47.14 o
   0  -5   8      582.29      524.19     65.88 o
   1  -5   8      146.00      140.41      9.49 o
   2  -5   8     1487.89     1586.94     34.57 o
   3  -5   8      122.18      147.90     15.23 o
   4  -5   8      854.59      874.57     27.02 o
   5  -5   8      400.82      374.48     59.89 o
   6  -5   8       10.80       15.04     11.37 o
   7  -5   8      159.99      136.38     21.50 o
   8  -5   8       54.42       29.36     15.27 o
 -10  -4   8      180.65      144.68     35.82 o
  -9  -4   8       47.23       49.25     27.02 o
  -8  -4   8        3.37        9.07      9.13 o
  -7  -4   8     1004.80      998.64     32.38 o
  -6  -4   8      195.53      189.31      8.99 o
  -5  -4   8     1751.35     1725.61     35.67 o
  -4  -4   8      671.96      628.05     15.36 o
  -3  -4   8        1.27        9.21      8.44 o
  -2  -4   8        4.33       12.12      5.09 o
  -1  -4   8        2.27       -1.21      8.07 o
   0  -4   8       34.22       24.78     10.97 o
   1  -4   8      100.89      109.20     11.36 o
   2  -4   8       39.18       53.52      9.22 o
   3  -4   8      354.80      367.24     13.22 o
   4  -4   8      193.50      189.74     10.91 o
   5  -4   8      919.13      977.39     70.61 o
   6  -4   8      214.42      226.99     23.67 o
   7  -4   8      294.68      273.13     21.50 o
   8  -4   8       18.34       49.98     20.70 o
 -10  -3   8      148.04      169.86     44.48 o
  -9  -3   8       27.19      131.98     37.95 o
  -8  -3   8        7.45      -24.89     28.63 o
  -7  -3   8      462.05      451.72     27.49 o
  -6  -3   8      398.93      440.30     12.79 o
  -5  -3   8      613.95      701.14     17.92 o
  -4  -3   8      495.23      492.91     13.54 o
  -3  -3   8     1757.57     1794.28     50.73 o
  -2  -3   8      419.70      377.78     11.08 o
  -1  -3   8       95.86       83.65      6.95 o
   0  -3   8     2167.10     2221.26     57.46 o
   1  -3   8     1137.75     1146.36     25.27 o
   2  -3   8     2180.09     2395.82     48.66 o
   3  -3   8     1619.60     1719.17     39.38 o
   4  -3   8      315.27      295.62     12.54 o
   5  -3   8       43.43       37.73      7.56 o
   6  -3   8        2.46       -2.79     10.91 o
   7  -3   8       40.06       12.41     16.00 o
   8  -3   8       40.44       33.62     15.41 o
 -10  -2   8       29.13       36.85     27.31 o
  -9  -2   8      219.46      162.81     31.78 o
  -8  -2   8      309.56      210.09     29.07 o
  -7  -2   8      899.42      824.77     24.74 o
  -6  -2   8     1917.00     1935.19     42.94 o
  -5  -2   8     1821.85     1950.84     42.92 o
  -4  -2   8      129.21      114.78      6.22 o
  -3  -2   8       97.96      112.71     19.15 o
  -2  -2   8       66.46       39.60      9.18 o
  -1  -2   8     2212.09     2342.16     49.67 o
   0  -2   8     1386.02     1317.05     29.19 o
   1  -2   8      101.97      100.64     13.87 o
   2  -2   8      324.81      294.73     12.17 o
   3  -2   8      452.84      479.22     16.33 o
   4  -2   8      219.07      204.92     10.44 o
   5  -2   8       86.27      110.44     13.87 o
   6  -2   8       30.12       38.80     13.70 o
   7  -2   8       88.18       86.84     14.68 o
   8  -2   8      293.48      303.45     21.72 o
  -7  -1   8       40.16       54.01     17.25 o
  -6  -1   8       34.98       50.20      5.65 o
  -5  -1   8       55.29       63.52      5.10 o
  -4  -1   8        0.07       16.14      5.99 o
  -3  -1   8        4.92       -0.59     13.54 o
  -2  -1   8     4626.81     4796.40     91.52 o
  -1  -1   8        2.66       42.51     10.02 o
   0  -1   8      709.02      826.47     21.45 o
   1  -1   8     2430.24     2429.08     49.44 o
   2  -1   8      731.66      750.47     25.25 o
   3  -1   8      863.00      948.17     22.97 o
   4  -1   8      150.56      101.19     10.17 o
   5  -1   8      269.48      298.85     12.77 o
   6  -1   8      151.31      167.63     16.83 o
   7  -1   8      181.07      171.26     21.28 o
   8  -1   8        3.67       28.48     18.20 o
  -7   0   8      441.82      458.45     25.51 o
  -6   0   8       10.45       11.35      4.61 o
  -5   0   8      187.83      165.46     15.82 o
  -4   0   8      516.48      489.57     13.47 o
  -3   0   8      896.03     1001.53     22.41 o
  -2   0   8    14956.65    15283.92    371.66 o
  -1   0   8      435.09      410.86     15.13 o
   0   0   8     1401.09     1353.89     32.07 o
   1   0   8       78.40       79.02     15.12 o
   2   0   8        5.01       11.93      7.27 o
   3   0   8     1068.67     1180.41     31.63 o
   4   0   8      124.89      122.92     13.98 o
   5   0   8       23.58       20.47      8.31 o
   6   0   8        7.05       16.07     10.30 o
   7   0   8      140.86      157.38     20.41 o
   8   0   8      127.37       98.36     19.38 o
  -8   1   8       78.30       87.86      3.38 o
  -7   1   8      329.61      351.73     14.61 o
  -6   1   8       17.90        9.62      4.42 o
  -5   1   8      754.78      781.61     19.78 o
  -4   1   8      273.58      276.05      9.21 o
  -3   1   8       34.14       15.72      6.16 o
  -2   1   8     3694.67     4255.45     86.54 o
  -1   1   8      460.89      458.60     15.16 o
   0   1   8      227.67      270.86     10.65 o
   1   1   8      249.92      282.43     10.49 o
   2   1   8      104.83       79.77      8.54 o
   3   1   8       11.79       29.26      7.51 o
   4   1   8      127.01      105.72     14.02 o
   5   1   8     1513.00     1513.54     43.66 o
   6   1   8      312.56      307.67     36.52 o
   7   1   8        3.01       -4.33     13.87 o
   8   1   8       32.52       36.85     16.74 o
  -8   2   8       64.55       72.28      7.82 o
  -7   2   8       52.58       63.55     10.42 o
  -6   2   8      110.80      113.23      6.65 o
  -5   2   8        6.11        5.21      5.17 o
  -4   2   8      444.27      343.55     10.97 o
  -3   2   8      458.08      483.47     14.25 o
  -2   2   8      259.35      201.56     10.60 o
  -1   2   8      784.86      666.41     19.71 o
   0   2   8      164.05      154.36     11.39 o
   1   2   8     2989.81     3073.32     64.92 o
   2   2   8     1801.84     1839.97     41.89 o
   3   2   8      675.58      674.06     19.38 o
   4   2   8      660.58      710.67     21.88 o
   5   2   8       89.69       89.50     10.31 o
   6   2   8       12.45       18.44      9.02 o
   7   2   8      119.34      113.92     19.08 o
   8   2   8        0.14       24.89     16.22 o
  -8   3   8       31.44       26.98      8.15 o
  -7   3   8      254.17      251.24     10.52 o
  -6   3   8      419.81      411.37     14.35 o
  -5   3   8      309.39      292.81      9.76 o
  -4   3   8     1090.57     1229.30     26.17 o
  -3   3   8      145.34      111.43     11.60 o
  -2   3   8      312.52      247.58     10.53 o
  -1   3   8     1000.54     1097.31     27.59 o
   0   3   8      493.69      462.39     15.20 o
   1   3   8      785.97      855.42     25.79 o
   2   3   8      522.37      610.31     26.02 o
   3   3   8      443.21      407.90     15.74 o
   4   3   8       10.85        7.93     14.65 o
   5   3   8        7.29       26.97      9.33 o
   6   3   8       34.44       43.01     13.17 o
   7   3   8       64.64       66.94     19.08 o
   8   3   8      406.59      425.08     37.95 o
  -8   4   8       95.62       82.35     29.92 o
  -7   4   8      330.11      360.47     13.67 o
  -6   4   8       47.78       72.98      6.40 o
  -5   4   8      111.77      106.75     15.20 o
  -4   4   8        4.17        2.58      9.51 o
  -3   4   8      103.59       97.77      8.89 o
  -2   4   8       20.31       16.86      7.66 o
  -1   4   8      130.81      132.36     10.99 o
   0   4   8     1009.88     1032.82     25.76 o
   1   4   8     1574.46     1513.76     32.80 o
   2   4   8      589.83      618.23     19.52 o
   3   4   8      967.47     1037.71     28.41 o
   4   4   8       94.95       74.49      8.53 o
   5   4   8      354.76      401.25     16.96 o
   6   4   8      550.88      554.05     26.66 o
   7   4   8      235.80      214.86     24.59 o
   8   4   8      197.94      189.46     42.51 o
  -8   5   8       11.87       24.29     12.55 o
  -7   5   8       35.06       24.84      8.00 o
  -6   5   8      524.74      544.06     20.88 o
  -5   5   8      221.22      227.09     20.92 o
  -4   5   8      686.54      708.71     22.44 o
  -3   5   8     1196.09     1219.61     26.75 o
  -2   5   8      900.83      858.78     21.89 o
  -1   5   8     1904.51     1864.32     41.98 o
   0   5   8     1967.67     2072.81     40.95 o
   1   5   8      453.76      421.07     16.88 o
   2   5   8        1.14       14.06     10.09 o
   3   5   8      667.23      713.91     23.98 o
   4   5   8        5.68       12.74      9.18 o
   5   5   8        0.25       -1.13     10.32 o
   6   5   8        9.09        3.67     17.69 o
   7   5   8       15.98       35.24     17.69 o
  -9   6   8      285.88      316.81     26.06 o
  -8   6   8      600.93      632.16     34.06 o
  -7   6   8      190.92      219.48     17.29 o
  -6   6   8      528.70      567.55     28.11 o
  -5   6   8      208.09      183.45     10.96 o
  -4   6   8      553.11      526.16     16.73 o
  -3   6   8      545.45      559.23     17.14 o
  -2   6   8       66.76       68.27     10.58 o
  -1   6   8      272.33      244.96     18.10 o
   0   6   8      109.24      111.46     11.60 o
   1   6   8      153.66      142.79     11.60 o
   2   6   8       21.04        8.61     13.14 o
   3   6   8      253.24      237.53     14.73 o
   4   6   8      909.37      936.24     31.47 o
   5   6   8      355.31      330.71     18.20 o
   6   6   8      453.33      414.00     32.00 o
   7   6   8       49.86       70.99     19.60 o
  -9   7   8      122.63      122.81     16.81 o
  -8   7   8      151.51      150.63     21.95 o
  -7   7   8       80.68       79.24     11.25 o
  -6   7   8       47.62       69.16     11.37 o
  -5   7   8      216.55      177.41     22.50 o
  -4   7   8      530.77      479.63     23.82 o
  -3   7   8      737.42      688.72     27.97 o
  -2   7   8     2146.81     2105.59     56.62 o
  -1   7   8     1276.42     1228.24     34.93 o
   0   7   8      317.37      326.71     15.73 o
   1   7   8      456.06      466.95     34.80 o
   2   7   8      617.50      548.81     21.96 o
   3   7   8      545.84      542.25     24.23 o
   4   7   8      315.21      345.67     25.22 o
   5   7   8       29.02        5.91     17.55 o
   6   7   8       63.28       63.86     25.11 o
   7   7   8       13.28       22.76     21.95 o
  -9   8   8      125.97      115.10     26.13 o
  -8   8   8      323.89      274.90     24.22 o
  -7   8   8       11.43       20.36     12.73 o
  -6   8   8      522.42      506.08     31.41 o
  -5   8   8     1432.74     1379.26     44.38 o
  -4   8   8     1026.37     1061.58     38.19 o
  -3   8   8      174.98      203.16     16.11 o
  -2   8   8       87.51      100.56     43.79 o
  -1   8   8        3.46        2.63     24.15 o
   0   8   8      814.60      741.77     43.35 o
   1   8   8        4.00       -0.14     12.19 o
   2   8   8      186.41      143.89     18.06 o
   3   8   8        0.50      -10.57     10.57 o
   4   8   8      294.33      324.44     49.03 o
   5   8   8      125.86      112.50     25.25 o
   6   8   8       43.07       30.83     16.22 o
  -9   9   8      146.87      162.15     26.93 o
  -8   9   8      166.78      224.47     41.40 o
  -7   9   8        4.31       31.01     16.92 o
  -6   9   8        0.22       20.10     26.82 o
  -5   9   8       29.37       45.23     12.85 o
  -4   9   8        9.09       12.39     14.96 o
  -3   9   8      126.15      107.18     15.57 o
  -2   9   8        2.12       18.44     21.91 o
  -1   9   8     1216.35     1211.06     46.60 o
   0   9   8       36.78       57.20     16.92 o
   1   9   8      361.62      354.07     25.52 o
   2   9   8     1057.09     1063.32     44.74 o
   3   9   8      218.65      226.90     44.96 o
   4   9   8       50.13       53.50     14.13 o
   5   9   8       43.41       13.61     12.97 o
   6   9   8       17.54       46.98     19.68 o
  -8  10   8       67.07       39.49     27.24 o
  -7  10   8      233.61      225.28     26.06 o
  -6  10   8      516.16      576.83     38.10 o
  -5  10   8       37.68       27.40     30.76 o
  -4  10   8        9.63        6.58     18.22 o
  -3  10   8       48.21       22.31     12.95 o
  -2  10   8      218.70      251.71     19.17 o
  -1  10   8     1323.52     1382.12     57.07 o
   0  10   8       93.07      112.82     29.85 o
   1  10   8       67.98       63.77     42.58 o
   2  10   8       33.92       32.25     22.50 o
   3  10   8       13.68       30.22     24.22 o
   4  10   8       54.13       83.84     41.87 o
   5  10   8       14.68       59.60     19.68 o
  -8  11   8      273.36      247.81     38.39 o
  -7  11   8       65.94      130.08     34.64 o
  -6  11   8       13.94       40.49     14.06 o
  -5  11   8        7.57      -16.07     16.07 o
  -4  11   8        1.06      -18.65     19.70 o
  -3  11   8        7.19      -11.20     20.62 o
  -2  11   8        2.06       12.78     21.53 o
  -1  11   8       37.05       37.48     41.84 o
   0  11   8       73.18       65.89     17.97 o
   1  11   8       77.05      128.41     24.25 o
   2  11   8       23.34       46.26     25.79 o
   3  11   8        3.38      -15.37     15.37 o
   4  11   8        4.95       31.46     31.12 o
   5  11   8       63.23       48.45     19.23 o
  -7  12   8        0.44       70.54     62.32 o
  -6  12   8        4.31       28.90     30.54 o
  -5  12   8       35.63       62.23     18.49 o
  -4  12   8      124.07      100.32     18.92 o
  -3  12   8      295.21      330.71     28.63 o
  -2  12   8       96.35      227.56     33.30 o
  -1  12   8      137.57      169.94     23.27 o
   0  12   8      153.77      154.85     53.92 o
   1  12   8       42.77       44.88     23.69 o
   2  12   8      110.23      184.46     35.77 o
   3  12   8      156.63      157.36     17.59 o
   4  12   8       21.52       30.24     35.64 o
  -6  13   8       42.26      113.92     46.24 o
  -5  13   8       84.44       57.77     90.18 o
  -4  13   8      248.79      205.02     24.07 o
  -3  13   8      149.24      122.98     22.68 o
  -2  13   8        6.30       46.31     52.75 o
  -1  13   8        8.58        6.49     20.30 o
   0  13   8       24.86       72.52     26.40 o
   1  13   8       35.72       67.54     19.28 o
   2  13   8        9.41       48.29     15.59 o
   3  13   8        1.56       19.57     24.59 o
  -5  14   8        4.03       -0.04     28.99 o
  -4  14   8        2.57       29.72     28.22 o
  -3  14   8       31.97       11.37     30.14 o
  -2  14   8       90.64       55.92     31.45 o
  -1  14   8       20.75       57.95     39.33 o
   0  14   8      158.19      182.27     33.52 o
   1  14   8      164.27      147.36     58.83 o
   2  14   8      399.81      388.08     68.56 o
  -3  15   8      209.42      197.19     27.88 o
  -2  15   8      145.43      131.34    130.88 o
  -1  15   8       66.44      112.72     22.59 o
  -3 -15   9        3.59      -11.27     18.65 o
  -2 -15   9       97.25      168.95     46.18 o
  -1 -15   9       26.83       22.02     21.62 o
   0 -15   9        5.58       -1.82     22.80 o
   1 -15   9        0.51        5.97     24.53 o
  -5 -14   9       68.90       78.47     57.11 o
  -4 -14   9        1.28       37.71     44.74 o
  -3 -14   9      111.47      126.21     52.00 o
  -2 -14   9       88.71       35.50     18.82 o
  -1 -14   9       69.65       54.78     36.04 o
   0 -14   9       58.65       31.47     29.90 o
   1 -14   9        8.98       35.42     31.23 o
   2 -14   9      211.07      181.79     37.25 o
   3 -14   9      166.52      173.13     51.79 o
  -6 -13   9       40.08       48.45     33.18 o
  -5 -13   9      196.92      221.24     36.26 o
  -4 -13   9       79.35       97.04     21.60 o
  -3 -13   9      180.36      190.72     55.75 o
  -2 -13   9      168.82      182.22     23.38 o
  -1 -13   9       67.98       46.02     22.52 o
   0 -13   9       27.14       15.21     36.22 o
   1 -13   9       35.21      -11.26     25.37 o
   2 -13   9        0.49       11.73     36.70 o
   3 -13   9       68.14       32.65     18.63 o
   4 -13   9       49.15      132.03     30.78 o
  -7 -12   9       10.45       52.70     34.64 o
  -6 -12   9        6.71        7.34     22.03 o
  -5 -12   9       56.21       79.74     26.06 o
  -4 -12   9        9.29       12.41     22.06 o
  -3 -12   9        7.69       -7.68     31.52 o
  -2 -12   9        3.30       56.13     39.01 o
  -1 -12   9      119.48       57.75     54.35 o
   0 -12   9      190.65      218.00     56.23 o
   1 -12   9      561.19      498.15     64.85 o
   2 -12   9      753.04      770.47     42.66 o
   3 -12   9      662.30      620.76     38.80 o
   4 -12   9       82.99      100.55     23.72 o
   5 -12   9        4.40       19.75     24.07 o
  -7 -11   9       83.78       84.34     24.89 o
  -6 -11   9      154.88      224.47     44.63 o
  -5 -11   9      115.35      142.15     25.76 o
  -4 -11   9      332.74      362.70     37.14 o
  -3 -11   9      353.08      393.70     39.27 o
  -2 -11   9      242.05      223.53     27.48 o
  -1 -11   9     1538.13     1516.28     72.56 o
   0 -11   9      539.45      569.89     35.77 o
   1 -11   9      199.38      237.93     22.07 o
   2 -11   9        4.75       31.37     21.11 o
   3 -11   9       10.17        4.40     33.73 o
   4 -11   9      219.64      262.04     70.39 o
   5 -11   9      198.97      165.31     20.68 o
  -8 -10   9        9.78       11.68     16.81 o
  -7 -10   9      345.87      393.30     39.78 o
  -6 -10   9      294.23      284.10     28.59 o
  -5 -10   9       24.99       31.80     14.35 o
  -4 -10   9      312.64      323.37     20.72 o
  -3 -10   9      207.54      203.63     24.00 o
  -2 -10   9       52.14       39.50      9.91 o
  -1 -10   9       84.32      101.14     22.15 o
   0 -10   9      294.92      273.39     36.96 o
   1 -10   9      432.15      431.41     33.88 o
   2 -10   9      687.80      642.76     30.60 o
   3 -10   9      244.46      276.31     42.51 o
   4 -10   9      127.90      107.76     16.42 o
   5 -10   9      100.49       87.40     25.98 o
   6 -10   9      228.49      297.88     31.78 o
  -8  -9   9        1.40       43.31     34.57 o
  -7  -9   9       48.76       13.94     19.82 o
  -6  -9   9       84.57       88.07     16.46 o
  -5  -9   9      245.74      186.08     26.46 o
  -4  -9   9      486.70      458.89     18.82 o
  -3  -9   9      508.96      506.26     18.89 o
  -2  -9   9     1574.51     1615.50     42.32 o
  -1  -9   9      408.65      378.35     16.95 o
   0  -9   9      327.60      346.17     16.21 o
   1  -9   9      146.74      115.11     20.16 o
   2  -9   9      140.96      172.50     24.55 o
   3  -9   9       46.81       51.40     32.41 o
   4  -9   9        7.44       48.44     15.57 o
   5  -9   9       34.57       22.89     30.52 o
   6  -9   9       56.25       29.36     22.03 o
  -9  -8   9      155.00      105.41     31.71 o
  -8  -8   9      102.92      120.97     24.45 o
  -7  -8   9        5.73       14.61     13.21 o
  -6  -8   9      108.98       88.51     11.95 o
  -5  -8   9      735.73      778.86     39.82 o
  -4  -8   9      973.98      927.49     60.19 o
  -3  -8   9      730.17      737.12     28.77 o
  -2  -8   9        1.92       17.34     18.28 o
  -1  -8   9       30.62       18.67      8.80 o
   0  -8   9        2.71        7.04     12.48 o
   1  -8   9      108.79       91.92      9.80 o
   2  -8   9        1.59        0.52      6.94 o
   3  -8   9        0.99        0.40      5.00 o
   4  -8   9       97.41       81.85     11.49 o
   5  -8   9      122.57       96.15     13.65 o
   6  -8   9      101.76      169.13     35.24 o
   7  -8   9       14.96       29.36     28.77 o
  -9  -7   9       53.54       66.07     27.75 o
  -8  -7   9      299.59      311.09     33.47 o
  -7  -7   9       32.06       66.07     17.62 o
  -6  -7   9      127.25      142.87     14.09 o
  -5  -7   9       57.69       55.58      8.08 o
  -4  -7   9      116.98      102.67     19.49 o
  -3  -7   9        6.32        8.08      7.53 o
  -2  -7   9      469.20      468.90     25.40 o
  -1  -7   9      916.29      917.48     23.24 o
   0  -7   9       35.57       36.64     10.28 o
   1  -7   9      183.27      175.48     25.36 o
   2  -7   9      228.55      250.57     13.87 o
   3  -7   9        5.26        9.45     17.98 o
   4  -7   9      602.28      612.30     73.11 o
   5  -7   9      180.30      187.88     15.06 o
   6  -7   9       87.08       55.12     14.09 o
   7  -7   9      195.19      193.93     37.73 o
 -10  -6   9        6.40       57.99     33.03 o
  -9  -6   9       12.81      -29.28     29.28 o
  -8  -6   9       66.59       82.87     16.29 o
  -7  -6   9      806.17      797.51     63.46 o
  -6  -6   9      729.09      752.63     25.58 o
  -5  -6   9      997.28     1072.72     36.55 o
  -4  -6   9      409.10      381.94     14.16 o
  -3  -6   9       10.20        9.77      5.46 o
  -2  -6   9      228.42      284.46     19.15 o
  -1  -6   9      803.67      818.93     27.97 o
   0  -6   9       13.50        3.61      8.01 o
   1  -6   9       12.73       -1.58     16.89 o
   2  -6   9      338.07      377.92     20.88 o
   3  -6   9       11.26       30.94      8.55 o
   4  -6   9      257.94      224.94     12.64 o
   5  -6   9        0.18      -11.80     11.80 o
   6  -6   9       73.42       45.88     12.74 o
   7  -6   9       33.10       27.90     16.89 o
  -8  -5   9      176.66      180.57     22.61 o
  -7  -5   9      341.48      354.46     31.31 o
  -6  -5   9       47.46       47.96      8.15 o
  -5  -5   9       48.81       32.96     13.32 o
  -4  -5   9       16.48       26.03      6.29 o
  -3  -5   9       11.06       15.14      5.43 o
  -2  -5   9       94.20      116.35     20.41 o
  -1  -5   9        1.38       -2.83      9.30 o
   0  -5   9      153.81      128.22     34.39 o
   1  -5   9      207.22      188.93     10.77 o
   2  -5   9        7.14       18.31     12.84 o
   3  -5   9      627.26      660.84     79.61 o
   4  -5   9       72.02       74.95      9.11 o
   5  -5   9      670.31      704.30     34.99 o
   6  -5   9      867.17      824.02     34.49 o
   7  -5   9      340.57      278.57     26.20 o
  -8  -4   9        0.40        8.88      8.88 o
  -7  -4   9       47.73       60.19     13.87 o
  -6  -4   9      200.96      184.47     19.97 o
  -5  -4   9      141.74      139.13      6.92 o
  -4  -4   9      739.08      756.97     18.41 o
  -3  -4   9      910.23      854.31     22.53 o
  -2  -4   9      496.03      525.75     15.51 o
  -1  -4   9      955.60      977.30     20.74 o
   0  -4   9     1671.77     1876.37     57.24 o
   1  -4   9     1602.79     1458.42     30.30 o
   2  -4   9      394.80      396.33     16.37 o
   3  -4   9      626.30      647.82     22.94 o
   4  -4   9       35.08       22.03     19.79 o
   5  -4   9      246.45      225.28     14.44 o
   6  -4   9        1.37        8.02     13.55 o
   7  -4   9       34.85       21.95     14.76 o
   8  -4   9       33.48       44.04     19.08 o
  -8  -3   9       61.40       45.79      5.85 o
  -7  -3   9      345.88      349.44     10.67 o
  -6  -3   9      375.35      416.21     13.29 o
  -5  -3   9      914.58      923.64     34.64 o
  -4  -3   9      522.25      492.95     12.74 o
  -3  -3   9      358.69      370.35     10.99 o
  -2  -3   9      692.09      644.66     17.80 o
  -1  -3   9      688.54      701.59     20.81 o
   0  -3   9      863.43      946.45     22.40 o
   1  -3   9      277.65      340.56     15.08 o
   2  -3   9      262.53      247.70     13.24 o
   3  -3   9      609.64      636.66     35.42 o
   4  -3   9     1968.36     2001.21     43.64 o
   5  -3   9      179.30      178.18     13.58 o
   6  -3   9      611.88      567.15     30.01 o
   7  -3   9      919.17     1011.73     55.12 o
   8  -3   9      135.92      122.81     18.64 o
  -8  -2   9       37.80       30.04      8.88 o
  -7  -2   9      488.02      475.03     14.11 o
  -6  -2   9       45.11       44.39      5.66 o
  -5  -2   9      119.64      114.46      7.09 o
  -4  -2   9        1.32       -4.90      4.90 o
  -3  -2   9      270.63      250.03     10.85 o
  -2  -2   9      342.75      294.13     18.97 o
  -1  -2   9      305.20      333.00     15.74 o
   0  -2   9     1265.31     1345.28     37.88 o
   1  -2   9     1040.21     1041.52     24.64 o
   2  -2   9     2278.04     2199.43     47.56 o
   3  -2   9     2029.10     2117.29     58.03 o
   4  -2   9     2024.70     2010.14     45.24 o
   5  -2   9       41.87       31.98      9.57 o
   6  -2   9        7.52       15.63     15.85 o
   7  -2   9       11.83       -8.88     18.42 o
   8  -2   9       28.27       65.18     21.43 o
  -8  -1   9      722.11      713.37     40.85 o
  -7  -1   9      303.61      313.35     12.81 o
  -6  -1   9      328.46      333.76      9.74 o
  -5  -1   9      418.78      478.74     13.64 o
  -4  -1   9      898.60      844.43     18.94 o
  -3  -1   9     1585.05     1583.84     33.12 o
  -2  -1   9     2086.47     2079.95     41.80 o
  -1  -1   9     1180.50     1189.62     28.96 o
   0  -1   9     1202.51     1186.14     28.96 o
   1  -1   9      256.85      298.71     29.81 o
   2  -1   9       23.97       20.83      8.62 o
   3  -1   9       17.78       17.22      8.87 o
   4  -1   9       33.13       45.87     30.03 o
   5  -1   9      628.17      568.51     24.07 o
   6  -1   9      460.52      451.62     50.62 o
   7  -1   9      289.22      300.66     26.28 o
   8  -1   9      141.72      112.24     22.98 o
  -8   0   9      135.97      131.39     26.86 o
  -7   0   9        6.86       13.60      5.10 o
  -6   0   9      213.44      196.21      9.08 o
  -5   0   9       24.43       39.76      5.96 o
  -4   0   9      166.99      190.10     10.53 o
  -3   0   9      152.83      149.20      7.93 o
  -2   0   9       22.79       28.54      6.86 o
  -1   0   9      772.56      768.10     24.81 o
   0   0   9      977.07     1054.24     25.47 o
   1   0   9      394.49      394.53     17.18 o
   2   0   9     1461.78     1360.47     30.97 o
   3   0   9      623.78      645.89     34.53 o
   4   0   9      111.23      129.36     10.26 o
   5   0   9      214.47      225.37     14.06 o
   6   0   9      143.73      148.66     11.89 o
   7   0   9       55.37       67.38     20.48 o
   8   0   9      144.44      128.24     20.26 o
  -8   1   9      371.32      320.84     16.40 o
  -7   1   9       80.38       92.11     20.15 o
  -6   1   9        6.08        9.44      6.24 o
  -5   1   9      609.69      655.24     30.61 o
  -4   1   9      885.80      887.57     25.00 o
  -3   1   9     2474.40     2477.99     49.14 o
  -2   1   9     2381.59     2259.55     56.37 o
  -1   1   9      977.32     1061.54     29.97 o
   0   1   9     1298.18     1144.93     28.17 o
   1   1   9      206.98      221.02     10.54 o
   2   1   9      218.14      169.37     11.43 o
   3   1   9       43.87       90.92     14.62 o
   4   1   9        4.89       18.05     23.12 o
   5   1   9      150.16      145.55     14.94 o
   6   1   9        0.73        3.49     14.65 o
   7   1   9       16.77       17.62     22.10 o
   8   1   9       77.87       63.86     16.89 o
  -8   2   9      589.86      583.92     25.41 o
  -7   2   9      631.71      608.29     18.85 o
  -6   2   9       32.59       36.53     15.41 o
  -5   2   9      987.60      990.77     22.54 o
  -4   2   9      501.77      518.87     16.13 o
  -3   2   9      140.39      146.01      8.79 o
  -2   2   9      135.97      108.79      9.13 o
  -1   2   9       12.25       34.44     15.09 o
   0   2   9      206.54      192.46     20.22 o
   1   2   9        5.62       10.21     13.25 o
   2   2   9      126.57      106.88     20.70 o
   3   2   9      366.33      429.14     29.47 o
   4   2   9        2.13        0.71      9.29 o
   5   2   9      257.92      307.66     15.32 o
   6   2   9       96.49      100.02     27.71 o
   7   2   9      177.09      176.98     20.92 o
   8   2   9      172.51      147.99     21.72 o
  -8   3   9      389.58      386.05     27.97 o
  -7   3   9      111.13      111.77      9.11 o
  -6   3   9       57.84       59.88      5.91 o
  -5   3   9      853.20      877.43     36.22 o
  -4   3   9      932.68      861.38     22.86 o
  -3   3   9      350.45      368.12     14.57 o
  -2   3   9      768.86      644.74     22.65 o
  -1   3   9      645.67      625.78     18.69 o
   0   3   9     1349.91     1303.80     33.36 o
   1   3   9      452.85      452.32     17.05 o
   2   3   9      191.72      164.17      9.77 o
   3   3   9      285.85      304.06     18.06 o
   4   3   9        3.07       15.19      9.57 o
   5   3   9      507.55      512.00     21.62 o
   6   3   9      565.19      542.90     35.38 o
   7   3   9       27.76       42.65     18.42 o
  -9   4   9        5.84        4.33      8.73 o
  -8   4   9       17.24       29.36     15.27 o
  -7   4   9      729.80      704.22     43.24 o
  -6   4   9      900.00      863.75     27.13 o
  -5   4   9      885.56      920.67     23.37 o
  -4   4   9      785.00      784.13     22.52 o
  -3   4   9      801.55      718.36     20.88 o
  -2   4   9      676.01      698.86     21.19 o
  -1   4   9      875.16      860.03     28.63 o
   0   4   9      724.30      711.09     47.56 o
   1   4   9       50.35       62.00     10.41 o
   2   4   9        1.57        1.67      9.77 o
   3   4   9      107.21      114.85     13.63 o
   4   4   9        0.22      -11.60     11.60 o
   5   4   9        5.95       -4.14     13.26 o
   6   4   9       30.55       44.04     14.02 o
   7   4   9      263.75      222.86     29.95 o
  -9   5   9      117.80      101.00     19.08 o
  -8   5   9       84.80       67.38     16.00 o
  -7   5   9      138.87      151.49     20.48 o
  -6   5   9        2.12        5.20     11.75 o
  -5   5   9      401.20      378.63     15.17 o
  -4   5   9        0.15       -7.71      7.71 o
  -3   5   9       59.94       99.53     15.23 o
  -2   5   9       54.23       29.24      9.81 o
  -1   5   9       39.78       10.81     13.54 o
   0   5   9      402.34      394.85     19.86 o
   1   5   9      118.24      142.68     14.29 o
   2   5   9      307.49      326.61     23.78 o
   3   5   9      289.01      294.03     38.65 o
   4   5   9     1091.22     1100.92     35.33 o
   5   5   9      464.37      453.74     25.60 o
   6   5   9      300.68      337.44     33.84 o
   7   5   9      259.04      236.80     29.21 o
  -9   6   9       77.58       82.36     14.76 o
  -8   6   9      108.79      101.00     19.60 o
  -7   6   9        4.01       -9.90     11.44 o
  -6   6   9      354.39      306.53     14.33 o
  -5   6   9       14.70        0.20     21.65 o
  -4   6   9      653.34      696.30     29.60 o
  -3   6   9     1246.91     1215.05     34.90 o
  -2   6   9      553.87      573.04     23.34 o
  -1   6   9      230.12      239.23     14.05 o
   0   6   9      952.32      916.68     28.39 o
   1   6   9     1321.84     1213.50     44.89 o
   2   6   9     1660.56     1630.43     67.97 o
   3   6   9      101.75      139.10     35.42 o
   4   6   9      217.49      192.61     24.26 o
   5   6   9        2.73        9.92     16.02 o
   6   6   9        0.75        5.80     17.55 o
   7   6   9       23.40       44.04     23.34 o
  -9   7   9      243.04      274.90     42.20 o
  -8   7   9       54.23       70.54     15.49 o
  -7   7   9       25.80       26.94     14.25 o
  -6   7   9     1050.92      967.90     34.42 o
  -5   7   9      247.99      232.58     13.86 o
  -4   7   9      633.35      641.70     22.07 o
  -3   7   9      490.05      500.52     19.81 o
  -2   7   9       64.76       70.14     10.90 o
  -1   7   9       20.28       10.22     12.81 o
   0   7   9      201.18      205.45     34.76 o
   1   7   9       89.50       52.75     15.60 o
   2   7   9       87.57       49.22     13.69 o
   3   7   9      647.45      631.65     23.86 o
   4   7   9      464.03      419.40     62.57 o
   5   7   9      484.39      446.80     23.10 o
   6   7   9       50.31       19.75     16.89 o
  -9   8   9      134.97      117.45     22.32 o
  -8   8   9       28.32       87.86     31.49 o
  -7   8   9      123.40      157.14     27.24 o
  -6   8   9      141.55      121.23     18.99 o
  -5   8   9      101.34      127.84     17.47 o
  -4   8   9      627.10      637.28     26.47 o
  -3   8   9      108.24      154.37     19.77 o
  -2   8   9      682.46      697.23     30.29 o
  -1   8   9      718.47      752.50     44.59 o
   0   8   9      853.68      898.25     35.54 o
   1   8   9      304.51      324.49     26.49 o
   2   8   9      215.68      187.41     44.04 o
   3   8   9      198.24      211.03     32.74 o
   4   8   9      269.57      230.39     25.11 o
   5   8   9      268.44      283.80     24.60 o
   6   8   9        8.04        8.07     24.96 o
  -9   9   9       16.63       17.62     22.10 o
  -8   9   9      165.47      142.11     30.39 o
  -7   9   9      936.35      929.00     52.86 o
  -6   9   9      505.83      555.56     37.84 o
  -5   9   9      411.32      409.49     23.70 o
  -4   9   9       64.01       70.36     20.59 o
  -3   9   9      637.83      598.81     32.80 o
  -2   9   9     1193.61     1141.32     41.69 o
  -1   9   9      235.16      183.51     33.76 o
   0   9   9      621.61      598.49     28.46 o
   1   9   9      100.87      150.90     22.42 o
   2   9   9       53.47       58.38     16.83 o
   3   9   9       81.08       70.23     15.52 o
   4   9   9        5.26       -2.93     15.84 o
   5   9   9       23.03        3.67     23.56 o
  -8  10   9      162.69      229.39     27.90 o
  -7  10   9      183.61      160.76     24.07 o
  -6  10   9       65.61       75.78     21.28 o
  -5  10   9       45.90       45.79     20.64 o
  -4  10   9      118.80      119.57     29.07 o
  -3  10   9        0.20       -1.81     16.07 o
  -2  10   9       20.91        2.19     14.46 o
  -1  10   9      498.38      438.29     40.05 o
   0  10   9      176.52      173.89     27.09 o
   1  10   9      551.32      520.23     48.45 o
   2  10   9      219.11      208.92     46.76 o
   3  10   9      232.31      239.71     21.93 o
   4  10   9       76.41       60.71     17.58 o
   5  10   9      120.61       88.90     25.55 o
  -8  11   9      205.81      159.43     32.81 o
  -7  11   9      167.85      139.54     29.43 o
  -6  11   9      138.47      115.78     35.79 o
  -5  11   9       27.29       25.72     16.37 o
  -4  11   9      866.89      824.57     88.05 o
  -3  11   9      404.12      396.90     39.78 o
  -2  11   9      407.70      457.03     57.25 o
  -1  11   9      518.14      511.74     30.48 o
   0  11   9       72.85       80.67     21.49 o
   1  11   9      125.25      121.54     20.98 o
   2  11   9      170.12      223.45     83.90 o
   3  11   9        8.74       42.65     20.55 o
   4  11   9        3.11       -7.26     17.31 o
  -7  12   9      152.04      208.54     48.52 o
  -6  12   9      179.85      179.92     32.07 o
  -5  12   9       76.02       48.43     48.16 o
  -4  12   9      343.50      318.13     27.02 o
  -3  12   9       43.40       37.00     21.76 o
  -2  12   9        0.43      -23.39     23.39 o
  -1  12   9        9.70       22.04     18.09 o
   0  12   9        5.43        0.85     25.59 o
   1  12   9       55.10       73.67     28.30 o
   2  12   9        4.69       -2.93     34.50 o
   3  12   9       51.20       20.52     14.92 o
  -5  13   9        0.50      -27.01     64.48 o
  -4  13   9       81.18       94.01     23.17 o
  -3  13   9      152.66      176.42     25.16 o
  -2  13   9       64.40       92.71     23.49 o
  -1  13   9       37.84        7.15     21.88 o
   0  13   9      166.77      221.34     32.44 o
   1  13   9      195.33      193.01     34.81 o
   2  13   9      191.37      166.72     31.01 o
  -4  14   9       57.32      162.74     36.12 o
  -3  14   9       22.31       68.93     36.26 o
  -2  14   9      323.48      379.44     43.32 o
  -1  14   9       74.56      163.33     45.03 o
   0  14   9      130.88      144.11     41.02 o
   1  14   9       77.87       54.11     41.40 o
  -1 -15  10      353.43      321.67     63.86 o
  -4 -14  10      240.46      267.67     34.85 o
  -3 -14  10      140.22      120.56     23.93 o
  -2 -14  10      171.85      238.38     27.20 o
  -1 -14  10        4.40      -19.47     19.47 o
   0 -14  10       13.71       24.15     28.66 o
   1 -14  10        0.42       44.84     76.93 o
   2 -14  10       34.92       86.09     47.56 o
  -5 -13  10        1.54      -33.84     33.84 o
  -4 -13  10       77.56       88.76     35.28 o
  -3 -13  10       79.93       91.39     20.15 o
  -2 -13  10       15.93       38.29     22.19 o
  -1 -13  10      194.45      236.72     24.62 o
   0 -13  10      243.74      280.40     40.41 o
   1 -13  10       66.65       66.02     31.46 o
   2 -13  10      200.25      230.33     31.83 o
   3 -13  10      426.31      358.94     31.83 o
  -6 -12  10       41.54       17.62     28.70 o
  -5 -12  10      243.49      267.10     21.25 o
  -4 -12  10      138.61      128.68     18.46 o
  -3 -12  10      251.44      254.26     27.14 o
  -2 -12  10      349.52      329.64     31.56 o
  -1 -12  10      373.18      372.54     30.62 o
   0 -12  10      194.42      218.76     21.63 o
   1 -12  10      125.89       88.96     26.82 o
   2 -12  10       13.11       44.29     27.86 o
   3 -12  10       47.66       16.71     24.92 o
   4 -12  10      173.49      128.47     21.91 o
  -7 -11  10      167.11      159.43     28.04 o
  -6 -11  10      319.97      289.51     38.76 o
  -5 -11  10       42.28       39.44     18.50 o
  -4 -11  10        0.98        6.72     13.36 o
  -3 -11  10       37.36       15.18     25.76 o
  -2 -11  10       12.92        8.49     16.51 o
  -1 -11  10       76.87       50.75     26.39 o
   0 -11  10        7.02       22.12     18.34 o
   1 -11  10     1027.15      985.87     48.13 o
   2 -11  10      671.09      681.28     69.15 o
   3 -11  10      228.42      303.69     47.56 o
   4 -11  10       77.21       84.96     18.50 o
   5 -11  10       28.83       17.62     32.30 o
  -8 -10  10        1.00       53.51     26.93 o
  -7 -10  10       72.40      111.06     29.14 o
  -6 -10  10      105.32       92.45     16.00 o
  -5 -10  10       49.09       44.94     29.73 o
  -4 -10  10      776.14      765.02     47.31 o
  -3 -10  10      313.04      330.23     36.41 o
  -2 -10  10      151.79      173.41     34.98 o
  -1 -10  10      300.59      318.09     21.06 o
   0 -10  10      215.82      251.81     30.29 o
   1 -10  10      389.97      347.00     45.59 o
   2 -10  10        2.18       36.52     19.19 o
   3 -10  10        2.15       21.60     21.95 o
   4 -10  10        0.55       45.42     26.12 o
   5 -10  10       13.27        1.15      7.18 o
  -8  -9  10      373.64      411.80     47.27 o
  -7  -9  10      387.03      432.93     45.07 o
  -6  -9  10      596.29      610.19     29.68 o
  -5  -9  10      106.75      116.46     19.14 o
  -4  -9  10      552.23      547.69     25.27 o
  -3  -9  10      329.45      304.10     14.99 o
  -2  -9  10      149.07      172.09     12.13 o
  -1  -9  10      355.08      340.07     17.56 o
   0  -9  10     1338.15     1281.41     59.64 o
   1  -9  10       73.07       64.97      4.65 o
   2  -9  10        1.53        1.21     35.46 o
   3  -9  10       34.97       40.35     21.77 o
   4  -9  10      349.20      343.65     27.33 o
   5  -9  10      130.73      143.99     23.56 o
   6  -9  10      172.36      198.48     38.90 o
  -8  -8  10       13.53      -10.93     19.01 o
  -7  -8  10        4.40       10.20     18.35 o
  -6  -8  10       81.76       68.23     21.41 o
  -5  -8  10       98.45       93.68     11.60 o
  -4  -8  10       64.45       61.74     11.04 o
  -3  -8  10      605.57      604.26     22.03 o
  -2  -8  10     1208.45     1091.38     32.60 o
  -1  -8  10      687.28      682.46     83.46 o
   0  -8  10      186.04      186.24     16.15 o
   1  -8  10      209.00      233.58     46.14 o
   2  -8  10        4.08        5.25     19.38 o
   3  -8  10       78.15       77.69      9.98 o
   4  -8  10      320.01      293.35     16.26 o
   5  -8  10        1.61        7.44     28.76 o
   6  -8  10       37.98       35.24     41.76 o
  -8  -7  10      122.81      160.76     22.03 o
  -7  -7  10      337.35      369.00     38.54 o
  -6  -7  10      303.95      344.89     25.64 o
  -5  -7  10      424.99      367.65     17.44 o
  -4  -7  10     1844.47     1849.71     44.15 o
  -3  -7  10      300.14      252.63     12.99 o
  -2  -7  10      104.74       68.29     12.48 o
  -1  -7  10        5.73        1.31     13.54 o
   0  -7  10        0.81        7.62      8.07 o
   1  -7  10      275.43      267.75     23.97 o
   2  -7  10        0.05       -4.46      8.48 o
   3  -7  10      234.77      220.02     13.06 o
   4  -7  10      106.36      122.38     13.09 o
   5  -7  10        3.57        9.77     13.14 o
   6  -7  10      109.68      107.10     33.11 o
  -8  -6  10      127.75      149.96     19.23 o
  -7  -6  10       44.64       44.90     11.98 o
  -6  -6  10      437.37      463.70     28.30 o
  -5  -6  10      115.06       91.14     11.09 o
  -4  -6  10       97.79       71.44      8.58 o
  -3  -6  10      103.41      108.29      9.16 o
  -2  -6  10        1.39       -4.48     12.81 o
  -1  -6  10        5.01        4.85     14.25 o
   0  -6  10        3.71      -10.78     10.78 o
   1  -6  10      142.90      124.21     13.02 o
   2  -6  10      303.73      262.83     20.77 o
   3  -6  10      177.63      162.73     13.01 o
   4  -6  10      788.97      767.70     29.71 o
   5  -6  10      406.02      416.77     22.07 o
   6  -6  10      427.30      467.44     31.63 o
   7  -6  10       78.44       60.86     31.71 o
  -8  -5  10       53.79       28.48     14.76 o
  -7  -5  10      340.70      349.23     20.30 o
  -6  -5  10      515.48      478.38     17.87 o
  -5  -5  10      795.37      811.57     25.52 o
  -4  -5  10      198.00      164.98     13.50 o
  -3  -5  10       64.80       61.96      6.54 o
  -2  -5  10        4.71        6.03      6.26 o
  -1  -5  10      704.93      756.27     53.44 o
   0  -5  10      414.12      381.59     14.98 o
   1  -5  10      238.39      222.37     14.95 o
   2  -5  10       44.45       46.20     10.06 o
   3  -5  10      216.39      211.14     15.20 o
   4  -5  10      370.97      323.72     17.40 o
   5  -5  10        0.61        0.60     10.17 o
   6  -5  10        2.17       24.29     20.55 o
   7  -5  10        2.65        4.33     15.34 o
  -8  -4  10      630.10      703.51     46.03 o
  -7  -4  10      186.69      200.30     13.80 o
  -6  -4  10       67.26       53.82      7.48 o
  -5  -4  10       89.08       72.99      8.95 o
  -4  -4  10        4.41       10.29      6.73 o
  -3  -4  10      706.80      642.40     16.83 o
  -2  -4  10      268.54      266.86      9.08 o
  -1  -4  10      387.65      420.30     15.31 o
   0  -4  10      131.33      141.25     11.35 o
   1  -4  10        0.99       -4.63     10.04 o
   2  -4  10      152.77      141.20     16.04 o
   3  -4  10      447.01      440.27     18.72 o
   4  -4  10      480.21      488.81     36.41 o
   5  -4  10      146.40      145.40     15.63 o
   6  -4  10      282.50      283.05     24.59 o
   7  -4  10      244.82      259.85     34.94 o
  -8  -3  10       35.22       87.86     17.76 o
  -7  -3  10      221.82      200.81      9.78 o
  -6  -3  10        9.56       12.59      5.44 o
  -5  -3  10      159.61      137.58      7.93 o
  -4  -3  10       34.45       51.63      6.59 o
  -3  -3  10        2.58       -2.62      7.97 o
  -2  -3  10      684.61      715.01     19.80 o
  -1  -3  10      256.26      234.65     17.44 o
   0  -3  10      529.08      528.47     15.86 o
   1  -3  10     1256.72     1215.78     29.87 o
   2  -3  10     1368.58     1398.15     35.93 o
   3  -3  10      128.33      114.67     14.22 o
   4  -3  10      264.01      265.95     13.87 o
   5  -3  10      117.67      102.08     13.42 o
   6  -3  10       72.79       78.47     18.28 o
   7  -3  10        0.35       25.69     19.75 o
  -8  -2  10        3.54       -2.22     10.97 o
  -7  -2  10       11.11       11.13     13.94 o
  -6  -2  10      447.19      458.96     14.71 o
  -5  -2  10      958.78      864.24     19.68 o
  -4  -2  10      691.59      733.92     38.98 o
  -3  -2  10      298.34      316.66     19.75 o
  -2  -2  10      393.85      341.99     29.03 o
  -1  -2  10      739.39      907.02     25.29 o
   0  -2  10      387.43      344.65     18.09 o
   1  -2  10        0.14        7.77      8.82 o
   2  -2  10      149.74      155.53     16.00 o
   3  -2  10       94.73       93.28     21.28 o
   4  -2  10      352.75      374.37     17.71 o
   5  -2  10      512.35      503.61     23.34 o
   6  -2  10      367.48      356.48     33.03 o
   7  -2  10      296.05      250.38     25.69 o
  -8  -1  10       62.48       64.92     20.92 o
  -7  -1  10      436.67      417.50     15.13 o
  -6  -1  10      951.50      988.17     25.72 o
  -5  -1  10      628.79      619.58     14.83 o
  -4  -1  10        0.07       -1.75     10.93 o
  -3  -1  10     1122.10     1236.97     28.93 o
  -2  -1  10      257.24      256.26     11.62 o
  -1  -1  10      135.94      116.85      8.67 o
   0  -1  10     1926.33     1968.28     42.49 o
   1  -1  10      372.30      367.43     13.93 o
   2  -1  10     1922.21     1913.79     46.01 o
   3  -1  10     1101.36     1129.37     32.35 o
   4  -1  10      619.58      614.07     29.73 o
   5  -1  10      233.58      255.94     41.73 o
   6  -1  10       47.65       61.50     14.64 o
   7  -1  10       26.09       29.95     21.36 o
  -8   0  10        0.76       -1.03      8.07 o
  -7   0  10      113.04      135.10      9.32 o
  -6   0  10      150.46      162.63     18.35 o
  -5   0  10     1173.89     1136.39     24.95 o
  -4   0  10      277.67      240.12     20.30 o
  -3   0  10     4496.45     5068.73    110.26 o
  -2   0  10     4927.06     4967.33    100.59 o
  -1   0  10       19.12       19.70      9.14 o
   0   0  10      331.46      326.90     13.21 o
   1   0  10      127.72      100.19     17.98 o
   2   0  10      232.67      209.06     13.00 o
   3   0  10       34.10       25.68     27.57 o
   4   0  10      370.14      345.82     18.16 o
   5   0  10      631.06      612.13     25.42 o
   6   0  10        0.68       45.51     16.07 o
   7   0  10       51.43       76.12     25.55 o
  -8   1  10      546.57      530.60     22.93 o
  -7   1  10      805.79      786.98     34.80 o
  -6   1  10       82.70       98.97      7.78 o
  -5   1  10      777.42      772.72     18.62 o
  -4   1  10      207.91      194.25     17.29 o
  -3   1  10      564.95      546.48     14.74 o
  -2   1  10      265.17      261.86     23.71 o
  -1   1  10      346.25      333.06     18.28 o
   0   1  10      937.03      891.65     24.58 o
   1   1  10     1900.43     1844.56     41.94 o
   2   1  10      930.00      971.44     30.61 o
   3   1  10      425.83      406.76     25.36 o
   4   1  10      354.39      402.02     24.27 o
   5   1  10      283.59      268.74     16.91 o
   6   1  10       53.62       78.47     16.81 o
   7   1  10      451.21      444.32     37.66 o
  -8   2  10        0.70       23.12     25.66 o
  -7   2  10      111.44      105.26      7.98 o
  -6   2  10      153.13      157.01      9.60 o
  -5   2  10      167.84      185.51     12.92 o
  -4   2  10      907.36      905.25     26.92 o
  -3   2  10      390.45      415.51     14.44 o
  -2   2  10      162.93      141.70     16.92 o
  -1   2  10     1340.03     1377.56     31.79 o
   0   2  10     1501.50     1445.45     37.10 o
   1   2  10      362.79      400.88     24.29 o
   2   2  10       62.46       68.85      9.57 o
   3   2  10       57.65       66.78     11.58 o
   4   2  10      148.10      117.19     16.55 o
   5   2  10      408.81      417.40     40.08 o
   6   2  10      145.12      184.25     26.50 o
   7   2  10        3.52       31.41     27.02 o
  -9   3  10      273.16      266.01     20.33 o
  -8   3  10       99.59      100.49     14.09 o
  -7   3  10      508.10      558.92     25.47 o
  -6   3  10      703.97      728.60     20.62 o
  -5   3  10      659.62      695.30     27.24 o
  -4   3  10       86.27       40.51      8.49 o
  -3   3  10      426.25      442.26     15.27 o
  -2   3  10       32.28       10.66     16.40 o
  -1   3  10       24.56       17.91      7.84 o
   0   3  10      305.46      266.33     35.64 o
   1   3  10       40.47       22.26     16.18 o
   2   3  10       10.49       55.33     11.77 o
   3   3  10       38.68       10.14      9.37 o
   4   3  10      122.78      116.14     14.23 o
   5   3  10      621.43      646.15     28.12 o
   6   3  10      118.38       90.94     22.24 o
   7   3  10      309.42      298.75     31.85 o
  -9   4  10       35.02       62.61     16.29 o
  -8   4  10       54.68       77.07     16.66 o
  -7   4  10       33.03       16.06     15.09 o
  -6   4  10       71.69       87.47     10.85 o
  -5   4  10        3.26       -7.22      7.22 o
  -4   4  10      173.62      155.61     19.46 o
  -3   4  10      133.96      168.29     22.54 o
  -2   4  10     1024.23      919.83     27.16 o
  -1   4  10        7.20       -2.28     12.04 o
   0   4  10      443.82      420.61     28.30 o
   1   4  10       90.19      114.27     12.88 o
   2   4  10       79.95       89.57     31.85 o
   3   4  10      984.71      952.85     34.51 o
   4   4  10       89.63       97.07     18.19 o
   5   4  10      546.08      562.45     26.80 o
   6   4  10      196.22      217.20     28.77 o
   7   4  10      253.85      307.27     34.20 o
  -9   5  10      165.76      146.00     19.01 o
  -8   5  10       94.20       85.88     15.56 o
  -7   5  10      270.77      328.55     30.03 o
  -6   5  10      278.26      281.55     13.44 o
  -5   5  10      494.40      497.59     20.57 o
  -4   5  10     1026.62     1058.91     35.99 o
  -3   5  10        7.43       12.11      8.11 o
  -2   5  10       70.63       69.14     11.64 o
  -1   5  10       70.35       58.10     11.37 o
   0   5  10      520.86      555.04     27.06 o
   1   5  10      383.80      300.02     30.54 o
   2   5  10      628.70      580.00     25.25 o
   3   5  10        0.43        3.09     11.45 o
   4   5  10      185.93      165.69     21.67 o
   5   5  10        3.51       -7.29     19.08 o
   6   5  10       33.83       32.96     19.01 o
  -9   6  10      388.70      412.90     31.93 o
  -8   6  10       50.08       44.04     19.08 o
  -7   6  10       67.40       90.53     18.97 o
  -6   6  10      148.90      147.27     26.50 o
  -5   6  10       25.22       22.74     13.46 o
  -4   6  10        2.25       -0.79     11.67 o
  -3   6  10        6.33       -3.66     14.11 o
  -2   6  10        1.64       -3.56      7.31 o
  -1   6  10       80.90       85.57     23.49 o
   0   6  10      561.79      545.14     23.69 o
   1   6  10      653.90      675.20     29.68 o
   2   6  10      584.62      543.72     27.97 o
   3   6  10      521.57      486.76     39.56 o
   4   6  10      790.92      798.52     39.84 o
   5   6  10      362.00      327.67     44.99 o
   6   6  10      265.84      198.48     26.72 o
  -9   7  10        0.26       10.93     19.01 o
  -8   7  10       31.50       70.54     27.75 o
  -7   7  10       43.76       29.86     11.88 o
  -6   7  10      442.74      442.80     24.63 o
  -5   7  10      131.58      126.95     20.04 o
  -4   7  10      101.79       90.62     12.48 o
  -3   7  10        9.06       11.41     19.38 o
  -2   7  10      220.75      240.86     16.70 o
  -1   7  10     1494.03     1609.83     61.00 o
   0   7  10      815.13      800.81     40.01 o
   1   7  10      385.34      447.26     30.20 o
   2   7  10      400.11      374.08     23.54 o
   3   7  10      288.67      317.53     20.60 o
   4   7  10      151.00      144.43     18.56 o
   5   7  10       34.34       30.83     19.90 o
   6   7  10       34.81       30.83     21.36 o
  -9   8  10      168.31      151.29     27.97 o
  -8   8  10       51.12      115.10     36.63 o
  -7   8  10       68.00       98.87     22.61 o
  -6   8  10      261.35      287.24     35.05 o
  -5   8  10      300.77      301.53     22.39 o
  -4   8  10      502.63      532.03     62.28 o
  -3   8  10      652.24      686.67     34.75 o
  -2   8  10      929.81      840.01     36.07 o
  -1   8  10      221.18      211.95     25.30 o
   0   8  10        0.11       29.47     18.79 o
   1   8  10      194.09      174.57     24.92 o
   2   8  10       63.47       96.77     18.55 o
   3   8  10      168.91      182.31     40.67 o
   4   8  10       97.51      109.50     15.89 o
   5   8  10      426.14      378.40     36.92 o
  -8   9  10        4.43      -10.93     19.01 o
  -7   9  10       30.47       -5.80     27.68 o
  -6   9  10       30.61       46.93     19.20 o
  -5   9  10      628.99      647.38     33.52 o
  -4   9  10      237.07      245.24     35.53 o
  -3   9  10      110.11       91.13     43.02 o
  -2   9  10      901.69     1001.90     41.87 o
  -1   9  10      669.10      663.21     42.61 o
   0   9  10       62.13       79.06     16.77 o
   1   9  10      903.78      895.48     39.54 o
   2   9  10      473.51      508.11     35.97 o
   3   9  10      484.06      491.37     53.15 o
   4   9  10      401.15      341.83     25.16 o
   5   9  10      179.72      138.30     25.47 o
  -8  10  10       81.30       60.86     28.77 o
  -7  10  10       38.56       59.60     22.17 o
  -6  10  10      170.56      227.57     30.57 o
  -5  10  10      102.03      145.25     22.21 o
  -4  10  10      676.38      666.07     29.13 o
  -3  10  10      545.73      520.78     29.27 o
  -2  10  10      277.62      311.54     46.90 o
  -1  10  10      702.01      711.55     44.24 o
   0  10  10        7.93       70.97     52.48 o
   1  10  10       23.91        4.62     57.29 o
   2  10  10      143.72      135.67     30.83 o
   3  10  10        0.40       -6.63     16.96 o
   4  10  10       72.13       54.28     16.03 o
  -7  11  10      306.20      365.84     70.46 o
  -6  11  10      418.11      422.36     62.68 o
  -5  11  10        0.69       10.25     15.05 o
  -4  11  10       92.30      123.94     49.36 o
  -3  11  10        1.81        2.44     23.40 o
  -2  11  10        6.99       23.93     24.23 o
  -1  11  10        0.32      -11.20     15.86 o
   0  11  10       96.09      108.38     20.22 o
   1  11  10      250.83      232.22     26.56 o
   2  11  10      283.21      313.35     77.95 o
   3  11  10      122.87       56.41     26.02 o
  -6  12  10      291.40      229.39     43.53 o
  -5  12  10      514.50      462.11    129.97 o
  -4  12  10      270.05      314.22     24.19 o
  -3  12  10      155.30      158.39     44.52 o
  -2  12  10      204.70      188.22     27.02 o
  -1  12  10       55.51       53.19     22.39 o
   0  12  10      382.63      397.70     36.95 o
   1  12  10       54.75       83.92     34.28 o
   2  12  10        6.16       34.33     21.25 o
   3  12  10        1.23       23.16     49.29 o
  -5  13  10      149.94      151.08     22.07 o
  -4  13  10      145.24      136.21     30.43 o
  -3  13  10       19.78      -10.93     19.08 o
  -2  13  10       74.30       87.48     22.46 o
  -1  13  10       19.22      181.24    126.80 o
   0  13  10        0.60      -16.40    126.84 o
   1  13  10       98.26      146.93     90.58 o
  -3  14  10       65.75       30.88     64.30 o
  -2  14  10       74.70      100.88     68.53 o
  -1  14  10      210.25      367.56     43.64 o
  -3 -14  11      272.43      311.41     34.31 o
  -2 -14  11       29.06        6.42     82.91 o
  -1 -14  11       45.65        6.19     44.37 o
   0 -14  11       57.72       92.56     51.60 o
   1 -14  11      327.51      313.79     38.81 o
  -5 -13  11      121.16      176.98     58.36 o
  -4 -13  11       12.84       16.89     74.10 o
  -3 -13  11       73.08       73.19     20.35 o
  -2 -13  11       75.20      110.16     23.28 o
  -1 -13  11       65.00       94.41     25.18 o
   0 -13  11        1.03        7.24     44.15 o
   1 -13  11       30.96       -6.54     23.45 o
   2 -13  11       32.66       48.03     22.38 o
  -6 -12  11        1.20      -19.75     27.90 o
  -5 -12  11        3.35      -24.13     24.13 o
  -4 -12  11        0.20       -4.94     22.06 o
  -3 -12  11        8.58       35.57     15.52 o
  -2 -12  11       63.83       69.00     19.17 o
  -1 -12  11      517.71      501.26     47.83 o
   0 -12  11      161.29      166.42     25.46 o
   1 -12  11      361.81      298.14     23.68 o
   2 -12  11      455.01      372.71    106.62 o
   3 -12  11       37.17       17.42     29.78 o
  -7 -11  11      151.12       94.11     23.63 o
  -6 -11  11       28.67       67.38     28.04 o
  -5 -11  11       61.20      115.17     42.20 o
  -4 -11  11      347.07      320.90     28.17 o
  -3 -11  11      274.27      276.46     22.89 o
  -2 -11  11      639.74      585.39     35.25 o
  -1 -11  11      552.71      504.67     55.75 o
   0 -11  11       90.10      120.95     21.68 o
   1 -11  11      259.25      264.76     26.62 o
   2 -11  11        2.01       29.33     25.40 o
   3 -11  11       89.42      122.36     52.44 o
   4 -11  11       92.99       63.64     29.47 o
  -7 -10  11      228.95      238.49     34.28 o
  -6 -10  11      363.91      384.79     43.60 o
  -5 -10  11      156.84      190.68     26.24 o
  -4 -10  11      460.02      485.58     31.85 o
  -3 -10  11       51.55       22.92     17.66 o
  -2 -10  11        0.74      -11.12     22.76 o
  -1 -10  11       47.92        8.07     14.21 o
   0 -10  11      341.69      342.43     23.35 o
   1 -10  11       23.37       -5.59     19.96 o
   2 -10  11      165.39      116.42     19.69 o
   3 -10  11       73.97      112.39     37.49 o
   4 -10  11      293.34      280.56     47.01 o
  -8  -9  11      152.02      100.49     26.64 o
  -7  -9  11      168.69      206.99     34.28 o
  -6  -9  11       12.35        5.95     13.21 o
  -5  -9  11      596.71      643.63     51.97 o
  -4  -9  11      232.62      279.13     39.09 o
  -3  -9  11      495.27      453.93     36.26 o
  -2  -9  11      433.14      383.51     29.40 o
  -1  -9  11      243.84      257.05     29.59 o
   0  -9  11      211.00      210.91     21.58 o
   1  -9  11      228.96      252.49     40.30 o
   2  -9  11     1456.24     1558.09     60.24 o
   3  -9  11      466.18      503.06     58.54 o
   4  -9  11       92.33      121.93     33.47 o
   5  -9  11        0.98       -1.36      7.02 o
  -8  -8  11      136.50      123.98     25.91 o
  -7  -8  11      125.41      125.82     27.97 o
  -6  -8  11      267.98      319.89     21.47 o
  -5  -8  11      773.02      713.73     71.06 o
  -4  -8  11      558.20      517.72     21.92 o
  -3  -8  11      207.48      196.48     15.99 o
  -2  -8  11       19.30       -3.74     14.32 o
  -1  -8  11       39.46       56.44     23.23 o
   0  -8  11      166.68      166.90     24.74 o
   1  -8  11        0.89      -20.44     20.44 o
   2  -8  11       55.27       44.92      9.54 o
   3  -8  11      589.77      633.37     34.03 o
   4  -8  11      440.60      407.95     44.08 o
   5  -8  11       11.16        1.26     16.63 o
   6  -8  11        4.01        0.00      7.34 o
  -8  -7  11      165.88      171.99     29.14 o
  -7  -7  11       68.23       57.11     20.48 o
  -6  -7  11       40.92       40.18     44.74 o
  -5  -7  11        2.22       24.80      9.08 o
  -4  -7  11        4.46       14.04      8.64 o
  -3  -7  11       45.20       39.78      7.19 o
  -2  -7  11      402.26      389.38     23.27 o
  -1  -7  11       78.04       72.90      9.21 o
   0  -7  11      302.51      299.08     21.51 o
   1  -7  11     1664.27     1612.01     52.00 o
   2  -7  11      151.28      148.94     13.02 o
   3  -7  11      320.34      293.91     22.87 o
   4  -7  11       31.57       57.12     19.53 o
   5  -7  11       89.84      102.63     17.07 o
   6  -7  11      617.38      621.30     63.50 o
  -8  -6  11      131.47      147.32     19.75 o
  -7  -6  11      833.57      841.94     50.29 o
  -6  -6  11      525.87      475.29     23.70 o
  -5  -6  11      321.32      329.40     34.35 o
  -4  -6  11       20.18       24.94      7.31 o
  -3  -6  11        3.43       -1.37      8.89 o
  -2  -6  11      735.78      732.21     24.04 o
  -1  -6  11      913.88      905.41    118.18 o
   0  -6  11        9.14       16.17     30.76 o
   1  -6  11       51.21       48.86     21.82 o
   2  -6  11      264.64      257.88     18.14 o
   3  -6  11      195.49      215.76     30.79 o
   4  -6  11      385.18      371.43     21.57 o
   5  -6  11       79.51      108.74     25.07 o
   6  -6  11      186.98      203.84     41.03 o
  -8  -5  11      132.24      171.26     47.49 o
  -7  -5  11      287.01      248.90     16.54 o
  -6  -5  11       58.32       78.57     10.16 o
  -5  -5  11        2.58       15.76      8.33 o
  -4  -5  11       10.05       27.61      9.42 o
  -3  -5  11       34.33       30.94      9.32 o
  -2  -5  11       29.51       36.55     21.72 o
  -1  -5  11      327.21      324.41     24.26 o
   0  -5  11      903.97      978.47     43.45 o
   1  -5  11       40.97       26.13     29.43 o
   2  -5  11        3.10       -5.13     17.37 o
   3  -5  11       83.64      101.34     28.59 o
   4  -5  11      906.07      917.18     33.49 o
   5  -5  11      430.54      419.13     23.65 o
   6  -5  11        4.75       -2.20     16.96 o
  -8  -4  11       75.74       48.45     16.96 o
  -7  -4  11        0.41       27.86     10.49 o
  -6  -4  11       57.02       50.76      8.03 o
  -5  -4  11        8.14        7.22      6.63 o
  -4  -4  11       75.31       80.37      8.89 o
  -3  -4  11      737.27      718.63     17.78 o
  -2  -4  11      862.90      830.38     50.80 o
  -1  -4  11      417.21      419.74     17.64 o
   0  -4  11      158.43      162.29     11.87 o
   1  -4  11      464.50      404.73     18.10 o
   2  -4  11      961.36      982.68     73.92 o
   3  -4  11      115.96       92.43     13.31 o
   4  -4  11        0.76       -2.90     12.08 o
   5  -4  11       11.52       13.63     21.21 o
   6  -4  11       11.01       37.51     19.90 o
   7  -4  11      149.84       87.86     17.76 o
  -8  -3  11      263.19      238.49     22.61 o
  -7  -3  11        2.61      -13.21     13.21 o
  -6  -3  11      178.39      176.67     15.25 o
  -5  -3  11      836.79      804.94     40.52 o
  -4  -3  11      445.37      437.31     16.05 o
  -3  -3  11       92.33      128.24     11.26 o
  -2  -3  11        9.46       -8.88     15.38 o
  -1  -3  11      328.67      284.74     30.14 o
   0  -3  11     1233.28     1204.25     34.50 o
   1  -3  11       86.50       67.45     13.73 o
   2  -3  11     1511.48     1503.76     44.28 o
   3  -3  11     1269.35     1248.85     69.40 o
   4  -3  11       57.02       58.48      9.74 o
   5  -3  11       41.04       51.72     12.33 o
   6  -3  11       40.70       32.38     13.87 o
   7  -3  11       43.89       14.61     14.68 o
  -8  -2  11      161.29      166.34     16.74 o
  -7  -2  11      223.62      208.39     13.33 o
  -6  -2  11      333.54      295.73     12.32 o
  -5  -2  11       16.83       17.71      7.34 o
  -4  -2  11      133.53      113.10     10.50 o
  -3  -2  11        2.60        7.40      6.51 o
  -2  -2  11      152.98      152.99     10.31 o
  -1  -2  11      248.88      213.98     12.18 o
   0  -2  11     1632.05     1624.21     78.39 o
   1  -2  11     1116.77     1108.39     34.90 o
   2  -2  11     1018.62     1076.86     37.15 o
   3  -2  11      431.69      443.19     21.90 o
   4  -2  11      206.11      222.33     20.15 o
   5  -2  11       90.78       95.37     16.48 o
   6  -2  11      254.21      213.24     22.17 o
   7  -2  11       42.64       31.41     15.49 o
  -8  -1  11        1.36        0.00      7.34 o
  -7  -1  11       70.95       71.38      8.52 o
  -6  -1  11      282.18      294.03     14.03 o
  -5  -1  11      260.02      231.90     11.89 o
  -4  -1  11      111.48      149.91     13.58 o
  -3  -1  11      803.90      747.08     22.98 o
  -2  -1  11     1654.81     1562.56     39.39 o
  -1  -1  11     1248.17     1184.52     29.66 o
   0  -1  11       46.35       63.35     19.79 o
   1  -1  11      320.07      319.21     37.95 o
   2  -1  11       95.94       75.15     15.31 o
   3  -1  11      314.72      287.74     25.69 o
   4  -1  11      211.96      217.42     13.43 o
   5  -1  11       64.26       80.91     15.06 o
   6  -1  11      320.91      362.76     28.92 o
   7  -1  11       81.73       87.35     20.77 o
  -8   0  11      889.33      924.08     51.09 o
  -7   0  11      505.30      544.47     20.05 o
  -6   0  11       14.29        5.06      6.73 o
  -5   0  11      421.27      384.54     12.74 o
  -4   0  11      929.57      877.29     23.07 o
  -3   0  11      113.44      118.71     22.65 o
  -2   0  11      357.42      364.53     17.62 o
  -1   0  11     1885.40     1838.40     44.97 o
   0   0  11      273.57      244.28     18.20 o
   1   0  11       74.60       65.91     11.13 o
   2   0  11      118.32      124.69     14.38 o
   3   0  11      529.07      565.63     57.00 o
   4   0  11      236.15      261.12     27.46 o
   5   0  11      354.73      401.66     56.92 o
   6   0  11      252.30      280.33     29.07 o
   7   0  11      165.13      171.99     25.55 o
  -9   1  11       89.73      107.10     16.29 o
  -8   1  11       39.92       21.95     11.68 o
  -7   1  11       25.17       18.92     11.71 o
  -6   1  11       15.19        9.78     11.37 o
  -5   1  11      223.12      197.38     11.12 o
  -4   1  11     1191.05     1096.94     49.62 o
  -3   1  11     2598.54     2562.90     59.15 o
  -2   1  11      347.92      321.42     19.35 o
  -1   1  11       36.91       55.35      7.84 o
   0   1  11      193.62      206.09     12.37 o
   1   1  11      373.13      345.63     27.27 o
   2   1  11      292.93      316.93     38.57 o
   3   1  11      611.43      633.02     51.75 o
   4   1  11      193.62      173.02     28.00 o
   5   1  11        1.66        3.12     45.22 o
   6   1  11       25.40        2.93     17.55 o
   7   1  11       61.28       59.60     22.17 o
  -9   2  11     1218.74     1253.89     55.64 o
  -8   2  11      284.39      275.85     27.02 o
  -7   2  11      401.08      414.28     21.79 o
  -6   2  11      684.00      737.47     28.96 o
  -5   2  11      903.26      959.72     40.56 o
  -4   2  11      132.94      118.51     25.76 o
  -3   2  11       58.19       54.93     10.46 o
  -2   2  11      154.26      125.79     15.23 o
  -1   2  11        2.55        2.96      9.11 o
   0   2  11        2.44        4.77     13.17 o
   1   2  11       83.04      116.00     36.59 o
   2   2  11      995.65      932.83     36.19 o
   3   2  11        4.65        7.43     17.58 o
   4   2  11      380.11      386.38     22.94 o
   5   2  11      310.74      305.74     28.10 o
   6   2  11      122.56       97.77     19.82 o
   7   2  11       68.33       62.61     19.75 o
  -9   3  11      593.00      576.22     36.41 o
  -8   3  11      336.83      355.57     27.60 o
  -7   3  11      126.70      123.26     23.56 o
  -6   3  11      395.09      398.88     19.12 o
  -5   3  11     1171.55     1221.92     36.11 o
  -4   3  11      295.67      284.16     15.93 o
  -3   3  11       22.46       21.27     12.48 o
  -2   3  11       90.61      122.28     14.22 o
  -1   3  11      969.04      899.27     27.97 o
   0   3  11     1097.09      949.90     31.15 o
   1   3  11      282.97      333.45     20.93 o
   2   3  11      174.85      169.06     13.48 o
   3   3  11       49.14       51.27     14.22 o
   4   3  11      403.44      412.28     30.67 o
   5   3  11       92.97       88.69     13.24 o
   6   3  11       46.08       33.62     22.03 o
  -9   4  11       16.16       -3.67     11.75 o
  -8   4  11      647.88      689.27     41.25 o
  -7   4  11      539.71      497.30     23.85 o
  -6   4  11      737.99      725.62     39.09 o
  -5   4  11      157.59      168.88     21.43 o
  -4   4  11        3.31        0.62     11.55 o
  -3   4  11      470.34      483.83     20.02 o
  -2   4  11      377.87      370.46     16.93 o
  -1   4  11       51.06       23.52     22.43 o
   0   4  11       19.50       13.76     11.67 o
   1   4  11        3.06       10.14     13.94 o
   2   4  11       11.88       16.39     14.64 o
   3   4  11       11.37       -2.65     18.18 o
   4   4  11       44.15       60.55     21.24 o
   5   4  11        5.90       12.06     16.51 o
   6   4  11       29.78       34.57     16.22 o
  -9   5  11       63.52       55.12     18.93 o
  -8   5  11      170.52      179.84     21.07 o
  -7   5  11      114.52      121.11     26.93 o
  -6   5  11       36.06       62.19     10.66 o
  -5   5  11       85.47       86.02     20.55 o
  -4   5  11       16.11       13.08     10.28 o
  -3   5  11        2.30        8.67     10.16 o
  -2   5  11       73.41       79.80     12.17 o
  -1   5  11       83.87      130.31     20.69 o
   0   5  11      195.94      212.02     18.70 o
   1   5  11      126.95      186.26     36.30 o
   2   5  11      897.89      865.54     34.04 o
   3   5  11      165.53      171.72     27.02 o
   4   5  11      449.57      417.47     28.11 o
   5   5  11      351.33      369.00     27.09 o
   6   5  11      157.43      159.43     23.27 o
  -9   6  11      311.67      278.57     26.20 o
  -8   6  11        1.12       22.76     22.76 o
  -7   6  11      152.40      141.73     22.88 o
  -6   6  11      156.75      183.35     48.41 o
  -5   6  11       55.99       64.36     14.28 o
  -4   6  11      599.92      634.97     29.50 o
  -3   6  11        4.67       14.82     18.79 o
  -2   6  11       86.93       99.57     34.42 o
  -1   6  11      224.26      256.01     28.85 o
   0   6  11      698.00      640.09     51.31 o
   1   6  11      688.90      648.90     34.61 o
   2   6  11      423.66      447.04     25.88 o
   3   6  11        5.29       11.89     31.60 o
   4   6  11      147.35      193.85     19.79 o
   5   6  11       14.95       13.94     25.76 o
   6   6  11       14.74       50.80     23.56 o
  -9   7  11       22.73       79.42     29.43 o
  -8   7  11      131.27      121.55     29.28 o
  -7   7  11      238.91      244.25     36.00 o
  -6   7  11      235.25      239.74     44.59 o
  -5   7  11        1.56        7.32     11.70 o
  -4   7  11       37.69       25.78     11.46 o
  -3   7  11       25.75       43.39     15.84 o
  -2   7  11        3.89       14.30     12.66 o
  -1   7  11      117.82      127.60     23.15 o
   0   7  11        8.38       14.98     16.51 o
   1   7  11       45.42      140.33     36.55 o
   2   7  11        7.85        5.99     37.84 o
   3   7  11     1002.56     1065.01     51.78 o
   4   7  11      364.00      384.94     25.04 o
   5   7  11      115.42      114.52     21.43 o
  -9   8  11        5.58       41.25     22.61 o
  -8   8  11        4.23      -25.76     25.76 o
  -7   8  11        0.82       19.75     16.15 o
  -6   8  11        1.43        5.18     18.71 o
  -5   8  11        2.87       31.27     49.95 o
  -4   8  11       82.76       91.39     19.77 o
  -3   8  11       64.63       48.11     23.73 o
  -2   8  11      513.00      487.69     30.36 o
  -1   8  11      424.34      402.22     24.96 o
   0   8  11      475.12      495.46     26.04 o
   1   8  11       89.48      123.06     18.63 o
   2   8  11      221.59      313.78     73.63 o
   3   8  11      361.60      328.85     32.89 o
   4   8  11      129.00      102.26     19.02 o
   5   8  11        7.16       -2.20     21.43 o
  -8   9  11      167.07      200.76     33.76 o
  -7   9  11      146.40      154.00     33.62 o
  -6   9  11       32.43       19.77     33.00 o
  -5   9  11       51.67       90.58     51.20 o
  -4   9  11      262.88      261.92     19.82 o
  -3   9  11     1115.25     1087.35     46.27 o
  -2   9  11      132.89      139.30     17.65 o
  -1   9  11      122.82      132.19     25.22 o
   0   9  11       24.45        6.75     22.03 o
   1   9  11      233.65      215.39     23.02 o
   2   9  11      152.72      254.11     40.63 o
   3   9  11       44.35       70.13     28.88 o
   4   9  11        8.70      -15.27     17.97 o
  -8  10  11        0.89       29.36     23.49 o
  -7  10  11      199.29      207.74     45.29 o
  -6  10  11      276.02      216.69     28.55 o
  -5  10  11       76.28       83.95     23.17 o
  -4  10  11       78.93       56.68     16.73 o
  -3  10  11       47.47       50.48     30.98 o
  -2  10  11      337.40      360.17     32.00 o
  -1  10  11      254.20      242.93     31.62 o
   0  10  11      425.38      491.45     34.99 o
   1  10  11      836.40      902.85     59.80 o
   2  10  11      232.48      208.53     42.20 o
   3  10  11       31.29       17.47     30.09 o
  -7  11  11        0.87       -0.73     45.29 o
  -6  11  11      175.00      148.33     27.59 o
  -5  11  11      349.89      393.37     68.56 o
  -4  11  11      749.34      674.04     44.04 o
  -3  11  11      107.92      165.09     23.24 o
  -2  11  11      345.41      412.49     33.27 o
  -1  11  11      178.01      153.33     26.06 o
   0  11  11       15.39       32.42     29.32 o
   1  11  11       50.67       10.50     26.35 o
   2  11  11       72.49       87.60     23.17 o
   3  11  11        0.29       -6.45     15.97 o
  -5  12  11       92.25      112.62     49.11 o
  -4  12  11       14.26        8.69     22.91 o
  -3  12  11        1.00       34.86     22.10 o
  -2  12  11       13.12       -1.97     18.94 o
  -1  12  11       70.21       98.41     73.22 o
   0  12  11      136.13      153.17     55.16 o
   1  12  11       20.82       50.09     48.45 o
   2  12  11      165.38      143.18     22.14 o
  -4  13  11       85.17      236.01     57.97 o
  -3  13  11      154.46      202.62     34.07 o
  -2  13  11      109.97      152.94     37.37 o
  -1  13  11       12.78      -31.98     35.64 o
   0  13  11      297.57      239.99     71.39 o
  -4 -13  12       87.75      127.25     38.96 o
  -3 -13  12       55.21       41.86     20.44 o
  -2 -13  12      351.12      349.78     31.41 o
  -1 -13  12      263.30      289.17     86.03 o
   0 -13  12      138.95      154.66     69.59 o
   1 -13  12       87.27       67.96     29.62 o
  -5 -12  12       26.96      113.92     48.01 o
  -4 -12  12       35.69       51.86     32.90 o
  -3 -12  12      165.02      166.18     20.61 o
  -2 -12  12      250.96      294.83     29.35 o
  -1 -12  12       45.52       96.36     60.30 o
   0 -12  12       64.45       54.19     53.22 o
   1 -12  12        0.27       37.26     42.98 o
   2 -12  12       10.76       49.98     29.44 o
  -6 -11  12        4.18       46.98     54.24 o
  -5 -11  12        2.95       27.73     27.09 o
  -4 -11  12      142.86      141.21     26.90 o
  -3 -11  12        0.36       -5.03     17.93 o
  -2 -11  12       14.18       23.95     16.76 o
  -1 -11  12       21.69        3.06     23.09 o
   0 -11  12       46.80       40.06     22.48 o
   1 -11  12      274.60      293.84     30.54 o
   2 -11  12      101.14      145.78     32.09 o
   3 -11  12       99.36      128.89     40.23 o
  -7 -10  12       18.57       27.90     32.38 o
  -6 -10  12       28.74      103.20     32.45 o
  -5 -10  12      177.37      222.05     37.62 o
  -4 -10  12      770.78      825.26     46.99 o
  -3 -10  12       36.74       40.96     18.18 o
  -2 -10  12      166.97      147.47     23.39 o
  -1 -10  12       21.95       53.84     27.75 o
   0 -10  12      269.76      265.76     22.40 o
   1 -10  12      757.38      696.48     38.25 o
   2 -10  12      198.83      254.15     33.87 o
   3 -10  12      180.83      149.61     26.50 o
   4 -10  12      115.53      102.04     38.57 o
  -8  -9  12       33.85       92.49     35.97 o
  -7  -9  12      507.30      564.56     56.67 o
  -6  -9  12       84.05       87.57     39.67 o
  -5  -9  12       11.53       10.14     15.71 o
  -4  -9  12      655.85      655.44     34.95 o
  -3  -9  12       40.06       47.08     16.63 o
  -2  -9  12       46.18       36.12     16.09 o
  -1  -9  12       80.65       52.16     17.27 o
   0  -9  12       53.62       60.59     17.18 o
   1  -9  12      109.87       86.06     34.17 o
   2  -9  12        5.63       48.53     26.91 o
   3  -9  12      491.95      467.63     30.84 o
   4  -9  12      438.57      475.23     34.69 o
  -8  -8  12        9.71       14.61     13.87 o
  -7  -8  12       42.53       36.85     24.96 o
  -6  -8  12        7.96       12.86     18.24 o
  -5  -8  12      240.65      197.74     23.38 o
  -4  -8  12       83.44       50.99     11.07 o
  -3  -8  12      511.35      469.02     25.07 o
  -2  -8  12      262.72      166.39     55.35 o
  -1  -8  12     1017.35     1020.38     80.70 o
   0  -8  12     1064.40     1047.81     48.48 o
   1  -8  12      736.34      731.04     36.19 o
   2  -8  12      363.66      349.11     21.42 o
   3  -8  12      608.87      609.12     33.69 o
   4  -8  12       35.24       35.52     16.29 o
   5  -8  12        5.69      -24.29     40.38 o
  -8  -7  12      180.47      193.20     29.36 o
  -7  -7  12      154.44      179.84     27.60 o
  -6  -7  12      368.14      356.93     27.50 o
  -5  -7  12      242.44      262.09     20.66 o
  -4  -7  12      543.51      529.87     46.65 o
  -3  -7  12      777.45      795.45     24.27 o
  -2  -7  12      247.37      226.39     26.57 o
  -1  -7  12      589.91      629.95     28.74 o
   0  -7  12      652.34      664.30     31.45 o
   1  -7  12       34.58       36.36     20.96 o
   2  -7  12      255.11      213.17     20.11 o
   3  -7  12      252.10      209.40     17.55 o
   4  -7  12       73.54       46.01     13.07 o
   5  -7  12       84.15      140.61     45.18 o
  -8  -6  12       11.15       38.83     21.28 o
  -7  -6  12       84.08       79.94     22.76 o
  -6  -6  12        7.89       24.01     15.05 o
  -5  -6  12        2.34        6.58      8.42 o
  -4  -6  12       65.02       74.72     10.46 o
  -3  -6  12       15.15       43.29      9.52 o
  -2  -6  12      249.53      284.53     67.93 o
  -1  -6  12      408.04      429.95     21.59 o
   0  -6  12      951.34     1056.15     46.06 o
   1  -6  12      931.71      935.43     38.61 o
   2  -6  12       89.43       77.86     22.86 o
   3  -6  12      690.88      667.14     39.63 o
   4  -6  12      408.32      440.86     22.95 o
   5  -6  12      212.72      234.40     41.76 o
   6  -6  12       69.17       97.77     43.97 o
  -8  -5  12      491.46      453.49     35.75 o
  -7  -5  12       13.87       26.50     24.29 o
  -6  -5  12      141.84      186.96     27.16 o
  -5  -5  12      435.16      498.82     44.81 o
  -4  -5  12      276.57      301.28     24.78 o
  -3  -5  12      755.92      779.75     46.72 o
  -2  -5  12     2118.15     2113.02     56.23 o
  -1  -5  12      721.21      661.20     25.54 o
   0  -5  12       48.70       57.98     14.68 o
   1  -5  12      273.28      345.44     35.02 o
   2  -5  12        1.45       -2.66     14.31 o
   3  -5  12      379.46      360.95     29.10 o
   4  -5  12        9.75       -5.48     12.69 o
   5  -5  12       28.83       11.60     21.28 o
   6  -5  12       52.38       49.98     19.90 o
  -8  -4  12      381.45      412.90     29.73 o
  -7  -4  12        2.02      -10.89     22.39 o
  -6  -4  12      444.12      461.81     18.89 o
  -5  -4  12      177.55      177.71     13.85 o
  -4  -4  12       71.30       61.91      9.66 o
  -3  -4  12       67.24       39.02     13.25 o
  -2  -4  12       42.32       35.62     10.14 o
  -1  -4  12      222.45      251.68     21.89 o
   0  -4  12        5.31       27.86     22.17 o
   1  -4  12       25.04       36.62     27.86 o
   2  -4  12      331.48      305.80     17.36 o
   3  -4  12      108.01      121.24     16.01 o
   4  -4  12      163.00      161.75     18.59 o
   5  -4  12        6.47       -4.62     11.44 o
   6  -4  12       27.03       21.21     18.20 o
  -8  -3  12      162.07      154.66     24.96 o
  -7  -3  12      208.86      211.65     21.35 o
  -6  -3  12       21.96       29.16     12.15 o
  -5  -3  12       36.33       28.46      7.43 o
  -4  -3  12     1130.37     1059.96     30.36 o
  -3  -3  12      517.32      474.92     23.34 o
  -2  -3  12       96.52      107.29     10.98 o
  -1  -3  12      591.11      638.11     23.69 o
   0  -3  12      328.75      320.65     22.54 o
   1  -3  12     1123.70     1237.45     51.27 o
   2  -3  12      352.85      332.68     23.34 o
   3  -3  12        2.05        3.39     18.76 o
   4  -3  12        5.35        0.04     11.99 o
   5  -3  12       44.85       34.97     10.90 o
   6  -3  12      193.99      233.50     24.00 o
  -8  -2  12      103.73       85.37     18.50 o
  -7  -2  12      542.08      557.30     29.48 o
  -6  -2  12      997.88     1073.83     29.24 o
  -5  -2  12      269.07      244.03     21.99 o
  -4  -2  12        9.64       17.52      7.99 o
  -3  -2  12       62.45       56.79     14.17 o
  -2  -2  12      766.88      711.35     48.05 o
  -1  -2  12      559.07      542.74     23.06 o
   0  -2  12        1.28        8.33     21.95 o
   1  -2  12       28.98       38.70     14.29 o
   2  -2  12      151.01      176.76     30.68 o
   3  -2  12        8.34       28.27     19.18 o
   4  -2  12       26.87       32.23     15.88 o
   5  -2  12        3.25       20.34     13.78 o
   6  -2  12       61.42       92.49     21.36 o
  -8  -1  12      162.64      173.38     25.69 o
  -7  -1  12      273.30      299.79     20.80 o
  -6  -1  12        7.69        8.64     20.52 o
  -5  -1  12       66.98       70.77     44.00 o
  -4  -1  12        0.48       -9.36      9.36 o
  -3  -1  12     1371.01     1372.80     34.13 o
  -2  -1  12       23.97       43.19     11.68 o
  -1  -1  12      474.12      455.07     21.83 o
   0  -1  12      858.09      756.63     31.41 o
   1  -1  12       63.71       86.64     25.00 o
   2  -1  12      241.60      222.37     16.69 o
   3  -1  12       89.21       74.45     16.11 o
   4  -1  12      394.40      369.14     32.27 o
   5  -1  12      268.10      273.43     29.32 o
   6  -1  12      155.43      136.97     18.42 o
  -9   0  12        9.49       15.41     14.02 o
  -8   0  12      139.33      174.12     22.17 o
  -7   0  12       64.61       64.96     11.86 o
  -6   0  12       31.71       37.95     22.68 o
  -5   0  12       33.52       41.21     11.21 o
  -4   0  12      521.78      519.65     17.18 o
  -3   0  12     6699.65     6524.01    154.34 o
  -2   0  12      122.85      105.61     14.90 o
  -1   0  12      355.11      368.47     39.27 o
   0   0  12       17.07      -10.28     10.28 o
   1   0  12      108.95      117.34     21.21 o
   2   0  12     1430.45     1493.78     50.27 o
   3   0  12      220.11      205.44     25.32 o
   4   0  12       29.33       24.55     17.35 o
   5   0  12        2.66       -2.53     17.95 o
   6   0  12        6.10       -8.88     18.42 o
  -9   1  12      283.91      284.00     29.21 o
  -8   1  12      165.93      222.04     21.80 o
  -7   1  12        9.13       12.54     14.30 o
  -6   1  12      730.45      748.03     63.42 o
  -5   1  12      581.08      563.41     19.68 o
  -4   1  12       64.24       54.11      9.84 o
  -3   1  12     1146.40     1219.92     34.64 o
  -2   1  12      405.05      365.58     20.17 o
  -1   1  12       25.89        5.99     10.87 o
   0   1  12        4.24       -9.91     18.35 o
   1   1  12       47.60       48.40     11.86 o
   2   1  12       88.77       75.70     18.31 o
   3   1  12      250.78      282.90     27.74 o
   4   1  12      929.10      975.44     52.63 o
   5   1  12      354.64      338.26     21.25 o
   6   1  12      189.55      187.91     28.99 o
  -9   2  12        8.00       10.20     16.07 o
  -8   2  12       99.22      118.03     17.11 o
  -7   2  12       14.00       19.47      9.89 o
  -6   2  12        3.52       -1.95      8.38 o
  -5   2  12      608.27      584.07     21.10 o
  -4   2  12      501.08      448.72     18.19 o
  -3   2  12      107.31       88.05     14.62 o
  -2   2  12      155.88      132.47     14.31 o
  -1   2  12      157.69      171.50     16.48 o
   0   2  12     2302.14     2229.36     73.23 o
   1   2  12     1425.74     1461.39     49.05 o
   2   2  12      290.17      300.63     34.53 o
   3   2  12      534.29      528.38     59.49 o
   4   2  12      317.01      321.01     38.32 o
   5   2  12       24.16       27.17     12.57 o
   6   2  12        1.55       17.62     20.48 o
  -9   3  12        1.39        8.07     13.28 o
  -8   3  12      311.70      333.48     29.66 o
  -7   3  12      904.52      927.02     38.94 o
  -6   3  12      448.54      440.64     21.82 o
  -5   3  12      387.91      382.56     34.24 o
  -4   3  12       37.89       30.09     11.43 o
  -3   3  12       38.15       13.16     15.78 o
  -2   3  12      826.14      777.67     27.90 o
  -1   3  12      257.33      157.48     14.59 o
   0   3  12      111.42      139.40     18.67 o
   1   3  12      103.28      113.68     33.25 o
   2   3  12      180.96      153.66     22.90 o
   3   3  12       12.45       42.42     33.14 o
   4   3  12      127.42      178.66     77.18 o
   5   3  12      217.81      200.55     19.14 o
   6   3  12       82.81       51.53     22.98 o
  -9   4  12      368.96      380.53     34.87 o
  -8   4  12      245.00      239.30     26.79 o
  -7   4  12       43.10       43.72     13.57 o
  -6   4  12       73.10       89.06     12.18 o
  -5   4  12       84.47       70.48     11.02 o
  -4   4  12        0.31       22.76     13.21 o
  -3   4  12       39.47       29.69     15.83 o
  -2   4  12      330.77      262.14     19.33 o
  -1   4  12      838.45      845.03     38.93 o
   0   4  12      476.13      477.67     24.60 o
   1   4  12      242.37      233.12     31.31 o
   2   4  12     1016.65     1066.36     53.77 o
   3   4  12        8.56       -2.33     13.18 o
   4   4  12      134.98      139.68     18.02 o
   5   4  12      127.67      138.30     23.56 o
   6   4  12       28.88       60.04     21.43 o
  -9   5  12      284.54      255.52     26.86 o
  -8   5  12      104.63      139.54     21.72 o
  -7   5  12      430.86      409.66     31.23 o
  -6   5  12        5.16       36.16     16.21 o
  -5   5  12       31.27       22.26      9.96 o
  -4   5  12      612.45      589.30     27.75 o
  -3   5  12      432.20      423.68     20.41 o
  -2   5  12      356.12      396.66     60.08 o
  -1   5  12      575.74      590.16     28.68 o
   0   5  12      223.18      258.90     29.77 o
   1   5  12        4.29        5.50     20.22 o
   2   5  12      145.25      210.73     92.75 o
   3   5  12      136.32      127.13     17.47 o
   4   5  12       14.40       45.28     23.09 o
   5   5  12        8.70       19.01     21.28 o
  -9   6  12      157.11      127.65     29.36 o
  -8   6  12       25.10        8.07     36.04 o
  -7   6  12        3.74        9.59     14.90 o
  -6   6  12       69.19       84.04     19.70 o
  -5   6  12      434.14      434.91     33.84 o
  -4   6  12       59.80       71.06     29.54 o
  -3   6  12      219.31      155.75     27.38 o
  -2   6  12       57.23       42.84     15.85 o
  -1   6  12        5.52      -17.37     22.43 o
   0   6  12      135.37      139.71     65.40 o
   1   6  12       96.97      145.03     41.03 o
   2   6  12      179.61      170.80     22.10 o
   3   6  12      421.07      491.81     33.47 o
   4   6  12       83.14      102.79     28.52 o
   5   6  12      101.89       98.36     20.41 o
  -9   7  12        0.52       13.94     22.10 o
  -8   7  12      106.03       90.94     30.98 o
  -7   7  12       40.36       79.42     23.63 o
  -6   7  12       95.03       70.81     20.40 o
  -5   7  12      349.54      358.71     29.21 o
  -4   7  12       75.00      114.40     20.50 o
  -3   7  12      476.62      491.38     35.01 o
  -2   7  12      489.12      510.81     28.12 o
  -1   7  12      250.99      255.51     23.83 o
   0   7  12      181.04      183.95     18.32 o
   1   7  12      217.55      245.35     21.91 o
   2   7  12      218.97      202.79     32.86 o
   3   7  12      138.43      129.91     21.72 o
   4   7  12       18.30       -2.78     32.63 o
   5   7  12       14.22       29.95     28.48 o
  -8   8  12       14.74       44.77     27.90 o
  -7   8  12      368.74      397.63     40.01 o
  -6   8  12      435.51      405.33     29.02 o
  -5   8  12      192.98      164.61     22.10 o
  -4   8  12      109.00      131.32     24.92 o
  -3   8  12      126.99      155.51     24.80 o
  -2   8  12        1.11       39.84     21.99 o
  -1   8  12      456.70      444.02     30.07 o
   0   8  12       22.61       59.00     25.19 o
   1   8  12      120.24      113.17     26.42 o
   2   8  12        4.72       14.25     58.94 o
   3   8  12       97.43       57.19     21.55 o
   4   8  12       37.77       -4.51     18.72 o
  -8   9  12        8.18       38.83     35.09 o
  -7   9  12        3.99       -9.55     35.97 o
  -6   9  12      144.56      144.53     21.43 o
  -5   9  12       85.06       66.18     17.72 o
  -4   9  12       10.39       49.42     34.61 o
  -3   9  12        1.02       47.07     32.58 o
  -2   9  12      777.59      887.21     81.77 o
  -1   9  12       26.54       47.91     22.87 o
   0   9  12      221.59      261.94     24.15 o
   1   9  12      629.32      760.69     40.15 o
   2   9  12      146.21      203.31     41.18 o
   3   9  12       46.35        4.13     23.44 o
  -7  10  12       41.38       82.87     69.07 o
  -6  10  12        4.51        1.46     25.66 o
  -5  10  12        3.66      -15.20     26.75 o
  -4  10  12       85.04       69.80     26.24 o
  -3  10  12      265.46      253.76     28.61 o
  -2  10  12      783.64      876.80     43.57 o
  -1  10  12       27.63       28.92     27.73 o
   0  10  12       47.82       99.47     45.95 o
   1  10  12       28.04        2.26     18.96 o
   2  10  12       10.79       42.73     34.87 o
   3  10  12      103.97      166.00     31.77 o
  -6  11  12       12.42      -29.28     29.28 o
  -5  11  12        8.44       21.58     34.17 o
  -4  11  12        2.23        3.93     22.03 o
  -3  11  12        6.47       -0.92     23.82 o
  -2  11  12        2.35       11.55     24.26 o
  -1  11  12      109.39      134.16     28.30 o
   0  11  12      110.28      138.38     51.02 o
   1  11  12        7.36       82.93     38.54 o
   2  11  12        3.83        1.85     26.82 o
  -5  12  12      284.58      270.36     28.66 o
  -4  12  12      284.74      257.42     34.31 o
  -3  12  12       70.16      152.66    116.09 o
  -2  12  12      107.36      167.69     22.55 o
  -1  12  12       58.47      116.34     37.19 o
   0  12  12       11.00       43.42     24.78 o
  -3 -13  13       59.75       94.71    159.91 o
  -2 -13  13        4.93        2.34     30.57 o
  -1 -13  13       41.27       28.67     28.75 o
   0 -13  13       11.50       41.78     33.85 o
  -5 -12  13       92.05       22.76     50.65 o
  -4 -12  13       79.55       63.18     94.40 o
  -3 -12  13      101.82       87.47     57.55 o
  -2 -12  13      153.45      114.66     30.11 o
  -1 -12  13       63.97       20.72     20.30 o
   0 -12  13      180.54      329.71    148.89 o
   1 -12  13      129.32      160.82     61.29 o
  -6 -11  13       64.99       64.74     47.94 o
  -5 -11  13      245.16      215.19     33.61 o
  -4 -11  13       80.31       48.53     31.53 o
  -3 -11  13        2.40       24.45     24.44 o
  -2 -11  13      479.84      496.53     60.37 o
  -1 -11  13       89.20      139.98     33.29 o
   0 -11  13       32.49       39.89     52.19 o
   1 -11  13       24.60       53.05     28.59 o
   2 -11  13       36.06       30.12     24.83 o
  -7 -10  13       64.50       18.35     28.55 o
  -6 -10  13       19.37       10.20     41.03 o
  -5 -10  13        2.90       38.26     26.17 o
  -4 -10  13       16.51       11.26     30.72 o
  -3 -10  13       20.80       57.94     25.18 o
  -2 -10  13      109.66      121.66     28.30 o
  -1 -10  13       10.25       14.24     17.34 o
   0 -10  13        8.41       43.66     29.60 o
   1 -10  13      165.02      201.53     35.72 o
   2 -10  13       91.13       72.13     24.39 o
   3 -10  13       90.62       55.08     28.78 o
  -7  -9  13        5.89       57.11     30.68 o
  -6  -9  13      157.21      206.19     38.10 o
  -5  -9  13       45.30       79.16     20.19 o
  -4  -9  13       70.04       68.87     21.49 o
  -3  -9  13      397.71      407.42     28.00 o
  -2  -9  13       27.06       23.20     20.52 o
  -1  -9  13      249.21      234.98     72.85 o
   0  -9  13      286.95      275.52     42.69 o
   1  -9  13      292.21      394.55     34.83 o
   2  -9  13      278.18      303.76     30.06 o
   3  -9  13      128.70       90.95     53.59 o
   4  -9  13        0.57      -30.61     66.25 o
  -8  -8  13       39.75       23.49     24.96 o
  -7  -8  13       11.91       21.21     29.95 o
  -6  -8  13      145.21      178.89     50.51 o
  -5  -8  13      491.67      463.91     26.35 o
  -4  -8  13      324.38      320.88     22.08 o
  -3  -8  13       60.00       70.10     17.36 o
  -2  -8  13       99.16       89.79     16.89 o
  -1  -8  13       99.25       87.40     22.88 o
   0  -8  13        1.33        6.45     14.81 o
   1  -8  13       22.11       30.14     45.55 o
   2  -8  13       10.01       56.18     17.46 o
   3  -8  13      245.55      217.09     28.39 o
   4  -8  13      246.00      228.47     50.73 o
  -8  -7  13       75.63       66.94     17.76 o
  -7  -7  13        4.35      -15.41     15.41 o
  -6  -7  13        0.13       18.76     12.89 o
  -5  -7  13        0.23       13.77     18.12 o
  -4  -7  13       75.56       58.37     16.70 o
  -3  -7  13      235.42      162.01     18.46 o
  -2  -7  13      697.87      671.41     31.33 o
  -1  -7  13       49.83       68.97     11.85 o
   0  -7  13      450.37      463.50     33.52 o
   1  -7  13      692.58      722.47     31.29 o
   2  -7  13      100.90      112.07     32.03 o
   3  -7  13      746.90      764.96     87.90 o
   4  -7  13      132.48      122.58     32.16 o
   5  -7  13        4.86       77.07     45.66 o
  -8  -6  13      200.93      218.01     24.00 o
  -7  -6  13      318.47      307.27     40.81 o
  -6  -6  13      398.67      418.66     27.42 o
  -5  -6  13      266.99      267.39     23.01 o
  -4  -6  13      198.32      195.87     28.59 o
  -3  -6  13      442.78      410.19     45.04 o
  -2  -6  13      957.34      920.58     32.74 o
  -1  -6  13      200.03      178.42     23.96 o
   0  -6  13       45.24       36.08     39.52 o
   1  -6  13      107.75       75.73     18.86 o
   2  -6  13      101.34       86.08     30.23 o
   3  -6  13        1.40       12.30     37.84 o
   4  -6  13      173.32      146.20     20.02 o
   5  -6  13      172.77      147.99     34.28 o
  -8  -5  13      272.90      247.81     28.99 o
  -7  -5  13       82.24       57.99     24.37 o
  -6  -5  13      181.15      184.62     23.34 o
  -5  -5  13       29.16       51.11     22.35 o
  -4  -5  13       31.26       18.03     10.88 o
  -3  -5  13       34.51        8.30     10.49 o
  -2  -5  13       62.73       94.09     15.44 o
  -1  -5  13      644.53      564.53     40.70 o
   0  -5  13      591.40      507.35     25.82 o
   1  -5  13      196.80      185.87     24.44 o
   2  -5  13      753.04      767.91     34.46 o
   3  -5  13        9.91        5.59     11.66 o
   4  -5  13      132.04      140.15     35.93 o
   5  -5  13      215.95      241.89     25.18 o
  -8  -4  13       22.17       35.82     21.43 o
  -7  -4  13       94.08       86.84     20.70 o
  -6  -4  13      297.07      293.43     16.35 o
  -5  -4  13      612.57      641.24     33.36 o
  -4  -4  13      813.01      735.51     30.04 o
  -3  -4  13     1064.22      997.01     34.94 o
  -2  -4  13     1037.42      980.24     39.56 o
  -1  -4  13      949.76      998.07     49.66 o
   0  -4  13      626.29      700.25     38.35 o
   1  -4  13        2.82       -1.38     15.01 o
   2  -4  13        1.41        9.54     18.72 o
   3  -4  13       40.64       42.62     16.14 o
   4  -4  13       75.05       83.13     17.49 o
   5  -4  13        0.07       -0.15     25.95 o
  -9  -3  13       42.56       85.88     45.66 o
  -8  -3  13      368.62      419.50     31.05 o
  -7  -3  13      234.09      222.74     14.74 o
  -6  -3  13      368.32      354.19     21.16 o
  -5  -3  13      385.52      381.77     22.94 o
  -4  -3  13      170.11      170.95     36.15 o
  -3  -3  13       36.73       41.79     12.92 o
  -2  -3  13       32.66       35.14     12.55 o
  -1  -3  13       14.18       -4.41     19.08 o
   0  -3  13       24.66       38.07     16.21 o
   1  -3  13      252.21      218.78     24.07 o
   2  -3  13      112.52       84.85     25.79 o
   3  -3  13      605.94      680.59     38.87 o
   4  -3  13       12.39        7.13     10.39 o
   5  -3  13       92.59       76.97     18.44 o
   6  -3  13      392.47      315.86     30.83 o
  -9  -2  13       20.88       10.93     12.33 o
  -8  -2  13      123.32       90.43     19.08 o
  -7  -2  13       58.57       42.73     11.47 o
  -6  -2  13       69.37       96.90     13.18 o
  -5  -2  13      135.99      141.59     14.57 o
  -4  -2  13      523.57      513.72     20.96 o
  -3  -2  13      275.39      246.99     43.09 o
  -2  -2  13      334.62      296.93     21.65 o
  -1  -2  13      292.14      306.21     24.28 o
   0  -2  13        9.00        8.16     33.47 o
   1  -2  13      414.95      439.62     25.29 o
   2  -2  13      539.49      567.68     28.74 o
   3  -2  13      786.73      837.99     37.10 o
   4  -2  13       32.26       21.46     13.16 o
   5  -2  13       75.66       84.69     15.58 o
   6  -2  13       78.28       64.74     19.15 o
  -9  -1  13      366.34      318.79     31.93 o
  -8  -1  13       64.68       92.49     19.82 o
  -7  -1  13      267.23      253.40     20.14 o
  -6  -1  13      344.99      325.45     18.31 o
  -5  -1  13      250.48      242.58     16.99 o
  -4  -1  13      509.95      507.06     39.34 o
  -3  -1  13      236.78      287.94     25.40 o
  -2  -1  13        5.88       -4.06     19.04 o
  -1  -1  13      227.06      229.96     18.08 o
   0  -1  13      221.56      246.27     25.80 o
   1  -1  13       10.43        0.62     13.14 o
   2  -1  13      265.05      276.34     24.29 o
   3  -1  13      346.27      316.37     21.09 o
   4  -1  13      133.98      117.62     19.99 o
   5  -1  13      110.99       85.96     16.87 o
   6  -1  13      133.72      115.69     17.47 o
  -9   0  13       56.53       57.99     16.07 o
  -8   0  13       18.54       10.93     16.81 o
  -7   0  13       44.65       42.59     16.48 o
  -6   0  13       20.81       24.26     11.61 o
  -5   0  13        0.94        7.86      9.84 o
  -4   0  13       10.05       33.30     12.40 o
  -3   0  13        9.62       -2.73      7.02 o
  -2   0  13       11.69        6.83     10.33 o
  -1   0  13       88.59      113.46     15.43 o
   0   0  13        1.84        5.11     19.04 o
   1   0  13      190.54      206.98     22.74 o
   2   0  13      251.38      261.49     26.52 o
   3   0  13      134.20      116.08     25.51 o
   4   0  13      230.88      215.97     26.72 o
   5   0  13      394.45      314.16     26.39 o
   6   0  13      264.16      241.87     28.63 o
  -9   1  13      178.91      203.11     26.28 o
  -8   1  13       85.49       74.72     16.89 o
  -7   1  13        2.11       -9.19     14.65 o
  -6   1  13      416.75      431.27     42.28 o
  -5   1  13      187.39      202.49     13.61 o
  -4   1  13      240.85      222.23     14.32 o
  -3   1  13      373.02      366.60     22.37 o
  -2   1  13      349.99      325.45     19.12 o
  -1   1  13      604.34      541.47     23.63 o
   0   1  13      440.68      442.89     38.83 o
   1   1  13      613.02      628.62     29.00 o
   2   1  13      183.44      202.46     29.62 o
   3   1  13      137.10      114.55     15.57 o
   4   1  13        2.50       21.62     38.06 o
   5   1  13        0.86       29.95     23.41 o
   6   1  13       15.44       21.21     21.95 o
  -9   2  13      375.65      372.09     35.53 o
  -8   2  13      216.53      250.38     30.83 o
  -7   2  13        5.22      -12.40     12.40 o
  -6   2  13      137.22      134.62     12.05 o
  -5   2  13       90.92      119.05     16.04 o
  -4   2  13      323.25      307.51     40.96 o
  -3   2  13      223.42      209.14     18.74 o
  -2   2  13       46.31       31.72     19.56 o
  -1   2  13       32.41        9.56     20.74 o
   0   2  13       21.73       30.79     18.86 o
   1   2  13       61.51       53.51     16.78 o
   2   2  13      141.83      183.68     46.90 o
   3   2  13       70.78       94.13     17.57 o
   4   2  13      753.04      720.17     48.05 o
   5   2  13      227.32      264.26     26.42 o
  -9   3  13      212.67      183.51     25.69 o
  -8   3  13        5.60       18.35     21.36 o
  -7   3  13       52.80       45.16     32.41 o
  -6   3  13       75.67       90.72     28.70 o
  -5   3  13       92.80       84.33     13.24 o
  -4   3  13       83.37       88.14     13.26 o
  -3   3  13      241.43      184.99     21.50 o
  -2   3  13      499.55      501.30     25.79 o
  -1   3  13     1335.92     1280.07     52.03 o
   0   3  13      461.88      457.51     53.55 o
   1   3  13      401.85      364.25     27.68 o
   2   3  13      716.71      739.47     56.34 o
   3   3  13       34.20       23.89     28.88 o
   4   3  13      232.65      251.79     23.08 o
   5   3  13      145.40      133.82     21.95 o
  -9   4  13        9.25       32.38     16.96 o
  -8   4  13      224.74      275.85     44.11 o
  -7   4  13      196.61      204.64     23.93 o
  -6   4  13      584.38      629.70     28.84 o
  -5   4  13      550.04      576.32     29.01 o
  -4   4  13      610.05      529.10     26.37 o
  -3   4  13      884.68      887.12     35.27 o
  -2   4  13      723.61      691.57     48.81 o
  -1   4  13      363.58      393.11     29.11 o
   0   4  13      162.51      184.76     24.24 o
   1   4  13        4.71       32.39     14.42 o
   2   4  13       17.32        5.98     23.68 o
   3   4  13      110.19      145.62     32.81 o
   4   4  13      107.05      112.29     23.52 o
   5   4  13       90.73      107.69     23.63 o
  -9   5  13       11.06       20.48     23.56 o
  -8   5  13      163.11      147.99     26.35 o
  -7   5  13       27.75        2.29     15.48 o
  -6   5  13      270.51      272.39     22.17 o
  -5   5  13        5.69       11.44     23.41 o
  -4   5  13       26.64       23.52     20.55 o
  -3   5  13        1.26       29.81     18.34 o
  -2   5  13       27.98       14.17     19.44 o
  -1   5  13      425.46      417.93     24.93 o
   0   5  13      579.91      596.56     83.90 o
   1   5  13      545.33      576.28     37.08 o
   2   5  13      192.86      211.02     22.00 o
   3   5  13      554.78      650.38     61.84 o
   4   5  13       45.23       84.17     22.99 o
   5   5  13        9.94       28.48     21.95 o
  -9   6  13       18.64        8.07     20.48 o
  -8   6  13        1.59       16.96     18.28 o
  -7   6  13      243.44      214.86     35.75 o
  -6   6  13        4.65        0.23     13.38 o
  -5   6  13      564.35      562.21     33.05 o
  -4   6  13      675.27      701.04     35.71 o
  -3   6  13      218.66      187.86     20.93 o
  -2   6  13      382.32      407.05     26.82 o
  -1   6  13      722.26      720.46     43.95 o
   0   6  13      400.69      359.32     26.15 o
   1   6  13      574.49      479.32     35.45 o
   2   6  13       23.09        7.72     22.44 o
   3   6  13        0.24      -13.15     19.47 o
   4   6  13        2.84       18.69     17.13 o
  -8   7  13        3.89       35.24     20.55 o
  -7   7  13      622.87      591.93     46.17 o
  -6   7  13       62.69      105.41     17.47 o
  -5   7  13      132.77      129.24     18.94 o
  -4   7  13      262.64      274.77     25.69 o
  -3   7  13       50.82      -22.01     22.01 o
  -2   7  13       28.65       56.18     30.50 o
  -1   7  13        4.65       21.40     16.19 o
   0   7  13        2.46       -8.52     35.20 o
   1   7  13        7.59      -17.02     17.02 o
   2   7  13      162.92      122.07     44.15 o
   3   7  13       22.91        8.88     16.36 o
   4   7  13      113.76      132.70     20.23 o
  -8   8  13       82.33       82.36     19.15 o
  -7   8  13       59.20      127.06     25.62 o
  -6   8  13       47.53       24.67     14.98 o
  -5   8  13      222.66      251.59     23.00 o
  -4   8  13      151.32      155.95     29.99 o
  -3   8  13      666.83      676.90     54.24 o
  -2   8  13      245.77      304.52     56.67 o
  -1   8  13      336.74      317.98     56.19 o
   0   8  13       12.86        6.87     29.25 o
   1   8  13       11.50       -8.42     26.57 o
   2   8  13       55.94       56.82     20.48 o
   3   8  13      211.41      188.26     29.81 o
  -7   9  13       93.02      240.99     54.68 o
  -6   9  13      197.60      237.97     28.73 o
  -5   9  13       51.70       40.51     18.51 o
  -4   9  13      223.55      208.83     28.13 o
  -3   9  13      435.61      473.19     33.63 o
  -2   9  13       15.97       25.87     23.83 o
  -1   9  13       73.90       93.52     21.81 o
   0   9  13       54.56       57.42     28.00 o
   1   9  13       17.22       28.45     20.59 o
   2   9  13        0.23      -15.73     19.58 o
   3   9  13       21.60       47.98     31.20 o
  -6  10  13       22.29       32.96     41.11 o
  -5  10  13      165.11      182.36     29.10 o
  -4  10  13        0.09       -7.43     25.42 o
  -3  10  13        0.75       39.76     33.51 o
  -2  10  13      202.27      250.69     63.10 o
  -1  10  13        4.71       34.75     18.59 o
   0  10  13      159.47      144.30     25.04 o
   1  10  13      117.76       92.87     27.50 o
   2  10  13       87.22       67.87     30.67 o
  -5  11  13      492.60      412.68     53.33 o
  -4  11  13      129.87      143.02     26.84 o
  -3  11  13       44.01       44.12     26.19 o
  -2  11  13      204.22      207.35     25.60 o
  -1  11  13      122.44      302.64    126.27 o
   0  11  13      151.21      134.29     32.43 o
   1  11  13      222.95      223.26     46.68 o
  -3  12  13       31.41       48.69     23.13 o
  -2  12  13       58.09      -12.55     43.43 o
  -1  12  13        3.31       -2.89     20.67 o
  -3 -12  14       92.60      221.48     55.36 o
  -2 -12  14      135.88       31.68     21.03 o
  -1 -12  14       61.91       76.50     22.63 o
   0 -12  14        2.68       -9.10     20.08 o
  -4 -11  14        0.02       29.55     40.45 o
  -3 -11  14       11.35       25.85     27.44 o
  -2 -11  14       10.75        8.42     21.26 o
  -1 -11  14       31.12       35.63     21.91 o
   0 -11  14      260.84      473.15    113.82 o
   1 -11  14       77.65       73.34     29.99 o
  -6 -10  14       17.57       30.83     28.55 o
  -5 -10  14      254.19      219.25     27.71 o
  -4 -10  14       81.08       94.69     47.86 o
  -3 -10  14       39.82       39.41     25.15 o
  -2 -10  14        3.10       62.22     22.43 o
  -1 -10  14        7.57       18.56     42.54 o
   0 -10  14      258.56      242.01     24.79 o
   1 -10  14       52.96       42.50     42.62 o
   2 -10  14        8.22        4.80     59.38 o
  -7  -9  14      102.42      121.55     26.86 o
  -6  -9  14        3.24      -30.98     30.98 o
  -5  -9  14      229.51      242.73     35.75 o
  -4  -9  14       43.38       74.25     24.64 o
  -3  -9  14        0.33       35.45     30.39 o
  -2  -9  14       64.01       69.20     37.59 o
  -1  -9  14      126.52      119.70     21.72 o
   0  -9  14        7.21       -3.24     21.92 o
   1  -9  14        2.39       18.24     22.76 o
   2  -9  14       56.58       70.61     33.32 o
   3  -9  14      220.23      186.28    123.61 o
  -7  -8  14       89.42       38.17     20.41 o
  -6  -8  14       38.88       28.48     27.75 o
  -5  -8  14       26.56       19.17     17.03 o
  -4  -8  14       78.05       62.50     40.63 o
  -3  -8  14       58.68       44.13     27.93 o
  -2  -8  14      161.83      174.24     30.23 o
  -1  -8  14      276.84      278.08     27.35 o
   0  -8  14      345.82      342.99     25.46 o
   1  -8  14        7.68       -7.97     17.78 o
   2  -8  14       29.11       66.52     27.35 o
   3  -8  14      226.31      313.49     41.50 o
   4  -8  14       39.40       27.66     35.20 o
  -8  -7  14       62.54      104.31     42.06 o
  -7  -7  14       93.16       20.48     27.24 o
  -6  -7  14       94.30       79.58     16.36 o
  -5  -7  14      410.95      401.06     29.38 o
  -4  -7  14      161.45      219.44     53.81 o
  -3  -7  14      118.02      138.95     23.49 o
  -2  -7  14      297.56      254.97     39.56 o
  -1  -7  14       44.82       29.85     24.20 o
   0  -7  14      122.44      149.14     29.73 o
   1  -7  14       13.69      -22.77     29.28 o
   2  -7  14       91.18      121.73     30.39 o
   3  -7  14      107.58       85.62     44.33 o
   4  -7  14      154.09      191.54     42.02 o
  -8  -6  14       20.87       84.34     22.90 o
  -7  -6  14      169.19      201.56     28.48 o
  -6  -6  14        3.49       30.83     28.55 o
  -5  -6  14      138.07      150.66     17.25 o
  -4  -6  14       21.74       21.25     19.15 o
  -3  -6  14        0.85      -10.61     15.18 o
  -2  -6  14      128.73      108.10     13.87 o
  -1  -6  14      129.80      151.20     26.85 o
   0  -6  14      129.77       94.69     24.72 o
   1  -6  14      237.53      282.94     75.05 o
   2  -6  14      438.82      442.49     32.10 o
   3  -6  14      642.48      659.15     47.38 o
   4  -6  14       61.77      109.98     30.50 o
  -8  -5  14       75.94       79.94     23.27 o
  -7  -5  14       20.89       85.88     27.09 o
  -6  -5  14      240.85      217.77     23.56 o
  -5  -5  14        4.79       -0.74     18.01 o
  -4  -5  14      683.98      764.32     42.09 o
  -3  -5  14      188.98      194.75     41.25 o
  -2  -5  14      528.48      558.67     29.51 o
  -1  -5  14      102.11       53.88     18.06 o
   0  -5  14      173.07      195.23     18.86 o
   1  -5  14       16.70        8.65     67.53 o
   2  -5  14        2.85      -15.96     15.96 o
   3  -5  14       38.24       36.73     13.60 o
   4  -5  14        0.80      -21.07     27.20 o
   5  -5  14        0.31       37.51     52.78 o
  -8  -4  14      112.30      131.98     62.83 o
  -7  -4  14       35.05       41.25     17.03 o
  -6  -4  14      510.36      532.99     38.03 o
  -5  -4  14       33.07       31.72     11.80 o
  -4  -4  14      155.73      156.11     53.33 o
  -3  -4  14        4.26      -10.78     12.22 o
  -2  -4  14       52.00       54.78     16.83 o
  -1  -4  14      193.94      248.99     38.54 o
   0  -4  14      185.53      200.86     23.79 o
   1  -4  14      300.28      364.33     24.10 o
   2  -4  14       74.11      109.86     21.20 o
   3  -4  14       99.41      110.18     21.09 o
   4  -4  14      107.45      121.33     44.74 o
   5  -4  14      208.82      179.84     23.27 o
  -9  -3  14       16.40      240.17     89.85 o
  -8  -3  14        8.69       16.07     17.62 o
  -7  -3  14       56.73       49.98     25.69 o
  -6  -3  14       74.73       47.05     15.67 o
  -5  -3  14      211.15      230.14     28.48 o
  -4  -3  14       74.79      101.65     21.99 o
  -3  -3  14      380.45      341.56     21.47 o
  -2  -3  14      234.81      260.38     23.71 o
  -1  -3  14      261.78      288.46     34.20 o
   0  -3  14      133.09       92.55     23.02 o
   1  -3  14      153.57      163.92     22.61 o
   2  -3  14       32.28       -0.17     31.56 o
   3  -3  14       96.79       99.20     21.76 o
   4  -3  14       27.93       34.40     34.09 o
   5  -3  14       40.54       44.04     19.08 o
  -9  -2  14       36.14       67.38     63.21 o
  -8  -2  14      329.06      339.42     36.92 o
  -7  -2  14      754.52      756.21     44.70 o
  -6  -2  14      344.14      352.98     57.96 o
  -5  -2  14       44.44       48.32     14.37 o
  -4  -2  14       20.62       13.61     12.81 o
  -3  -2  14       33.61       56.51     20.59 o
  -2  -2  14       15.10       15.70     12.62 o
  -1  -2  14        7.20      -13.22     13.22 o
   0  -2  14        0.21        8.99     13.98 o
   1  -2  14       21.09       22.04     23.12 o
   2  -2  14       33.77       56.66     29.70 o
   3  -2  14      119.75      120.58     39.82 o
   4  -2  14      187.37      175.24     35.57 o
   5  -2  14      144.03      141.45     17.40 o
  -9  -1  14       63.02       80.89     27.75 o
  -8  -1  14       11.47       22.76     13.94 o
  -7  -1  14       16.08       10.93     19.68 o
  -6  -1  14       17.53       13.56     11.94 o
  -5  -1  14       85.56       92.25     12.88 o
  -4  -1  14     1000.62      993.35     66.69 o
  -3  -1  14      198.67      213.53     25.84 o
  -2  -1  14        7.74       -6.23     18.30 o
  -1  -1  14      190.81      191.49     25.61 o
   0  -1  14       39.15      101.37     21.45 o
   1  -1  14      695.99      698.60     33.81 o
   2  -1  14      256.51      307.84     45.70 o
   3  -1  14      222.06      214.10     34.02 o
   4  -1  14      155.36      203.72     24.31 o
   5  -1  14      172.72      130.08     20.41 o
  -9   0  14      171.54      165.60     38.32 o
  -8   0  14      112.66      127.65     23.27 o
  -7   0  14       18.62       20.11     14.54 o
  -6   0  14      398.91      380.12     23.84 o
  -5   0  14       42.60       52.57     19.46 o
  -4   0  14     1041.01     1086.15     36.56 o
  -3   0  14      706.94      643.09     43.97 o
  -2   0  14       15.82      -10.24     11.39 o
  -1   0  14      157.10      144.89     25.29 o
   0   0  14       37.76       57.24     21.96 o
   1   0  14      224.11      282.01     26.13 o
   2   0  14       22.07       12.77     20.08 o
   3   0  14       42.55       78.93     26.78 o
   4   0  14      154.65      201.11     30.82 o
   5   0  14       13.29       38.17     19.75 o
  -9   1  14       20.84       26.50     18.42 o
  -8   1  14       78.44      121.55     25.69 o
  -7   1  14        3.31        9.85     16.44 o
  -6   1  14      104.95       91.53     17.63 o
  -5   1  14        1.06        3.98     12.64 o
  -4   1  14      319.25      303.13     21.71 o
  -3   1  14      393.46      355.44     30.76 o
  -2   1  14       13.55       18.82     30.21 o
  -1   1  14      136.13      136.06     16.60 o
   0   1  14      275.57      278.82     25.31 o
   1   1  14      169.41      123.72     18.08 o
   2   1  14      183.44      154.15     18.62 o
   3   1  14      627.86      654.87     38.69 o
   4   1  14      753.59      714.95     41.83 o
   5   1  14       73.79      122.81     25.25 o
  -9   2  14        0.72      -18.35     20.63 o
  -8   2  14       75.41      129.48     29.59 o
  -7   2  14       79.29       60.14     21.72 o
  -6   2  14        0.95       12.21     19.90 o
  -5   2  14       40.49       59.31     12.36 o
  -4   2  14       22.52       65.54     16.11 o
  -3   2  14       24.00       70.63     19.39 o
  -2   2  14      469.21      521.49     32.67 o
  -1   2  14      637.51      664.51     34.37 o
   0   2  14      519.22      560.86     35.50 o
   1   2  14      402.79      416.52     32.19 o
   2   2  14      107.68      106.69     21.85 o
   3   2  14      114.79      118.47     17.57 o
   4   2  14       14.50       16.31     22.30 o
   5   2  14       16.70       24.89     22.68 o
  -9   3  14       12.74       -2.20     13.94 o
  -8   3  14       59.21       55.12     17.69 o
  -7   3  14       96.27      144.02     28.63 o
  -6   3  14      198.28      200.13     69.77 o
  -5   3  14       74.73       83.99     13.40 o
  -4   3  14      415.06      391.37     27.44 o
  -3   3  14       97.55      110.19     25.80 o
  -2   3  14      139.73      130.24     73.07 o
  -1   3  14       12.13        9.03     16.18 o
   0   3  14       28.37       17.79     27.13 o
   1   3  14      113.61      103.58     18.12 o
   2   3  14      195.88      247.20     36.03 o
   3   3  14        0.97        7.42     25.00 o
   4   3  14      298.67      253.81     30.90 o
  -8   4  14       40.73       32.38     23.41 o
  -7   4  14        2.17       -7.34     16.89 o
  -6   4  14       36.67       12.62     14.95 o
  -5   4  14       15.09       24.75     13.66 o
  -4   4  14        3.88      -12.54     19.08 o
  -3   4  14      314.71      285.44     29.68 o
  -2   4  14       30.43       29.43     37.06 o
  -1   4  14      915.72      855.78     43.77 o
   0   4  14      178.95      189.49     27.19 o
   1   4  14      227.14      231.40     28.60 o
   2   4  14      169.63      196.49     25.91 o
   3   4  14        2.74        1.20     38.17 o
   4   4  14      310.02      273.71     32.49 o
  -9   5  14        0.48      -22.54     22.54 o
  -8   5  14       64.89       71.94     24.37 o
  -7   5  14      130.57      146.00     47.12 o
  -6   5  14      320.95      288.79     21.41 o
  -5   5  14      651.62      641.49     33.62 o
  -4   5  14       88.97       93.94     13.94 o
  -3   5  14      567.48      581.20     28.16 o
  -2   5  14      147.74      115.20     17.61 o
  -1   5  14      285.26      272.92     32.89 o
   0   5  14       21.00       55.76     24.42 o
   1   5  14       15.50        8.26     18.82 o
   2   5  14        4.42        9.68     20.47 o
   3   5  14      189.85      225.83     26.89 o
   4   5  14       14.12       91.45     44.48 o
  -8   6  14      117.36      146.66     27.53 o
  -7   6  14      163.65      154.66     27.60 o
  -6   6  14       60.54       83.98     21.53 o
  -5   6  14       56.21       55.83     15.78 o
  -4   6  14        5.72       13.66     23.01 o
  -3   6  14      129.28      186.18     31.37 o
  -2   6  14      209.70      222.93     30.03 o
  -1   6  14        8.90      -18.39     18.39 o
   0   6  14      243.37      235.60     28.48 o
   1   6  14      198.64      277.39     37.46 o
   2   6  14      280.28      281.80     27.71 o
   3   6  14      307.33      378.06     38.90 o
  -8   7  14       32.64       41.91     19.97 o
  -7   7  14      244.71      252.07     32.67 o
  -6   7  14      130.88      168.80     25.66 o
  -5   7  14      421.05      381.46     43.79 o
  -4   7  14      302.50      350.29     25.52 o
  -3   7  14      355.02      376.71     31.14 o
  -2   7  14      356.97      351.02     41.40 o
  -1   7  14       62.82       70.25     44.66 o
   0   7  14       86.69       81.87     25.24 o
   1   7  14      120.98      137.04     61.44 o
   2   7  14       49.27       76.40     30.72 o
   3   7  14       60.85       51.79     20.04 o
  -7   8  14      363.34      438.59     78.32 o
  -6   8  14      526.37      505.54     58.98 o
  -5   8  14      208.69      232.05     41.18 o
  -4   8  14        6.93       33.44     19.46 o
  -3   8  14       37.76       39.52     20.62 o
  -2   8  14       58.33       80.24     29.21 o
  -1   8  14        2.76      -29.54     30.39 o
   0   8  14      129.77      156.46     23.82 o
   1   8  14       15.69       28.51     23.45 o
   2   8  14       27.81       18.26     49.55 o
  -6   9  14        5.45       41.91     34.35 o
  -5   9  14        0.27       65.05     37.85 o
  -4   9  14       31.69       36.69     35.20 o
  -3   9  14      221.67      239.33     50.13 o
  -2   9  14      192.86      166.32     23.78 o
  -1   9  14        3.09       -1.48     27.58 o
   0   9  14      260.30      268.54     39.01 o
   1   9  14      129.31       95.58     36.72 o
   2   9  14      162.31      168.26     32.85 o
  -5  10  14       62.78      125.84     29.54 o
  -4  10  14      144.40      182.42     32.74 o
  -3  10  14      120.61      128.44     25.80 o
  -2  10  14      284.88      287.65     28.52 o
  -1  10  14        1.00       12.28    110.83 o
   0  10  14       41.56       23.83     38.07 o
   1  10  14      201.62      243.50     64.78 o
  -4  11  14        4.73      -26.75     26.75 o
  -3  11  14        0.23       15.69     30.38 o
  -2  11  14       26.29       16.26     38.20 o
  -1  11  14        4.62      -15.28     19.93 o
  -4 -11  15       83.32       74.45     22.09 o
  -3 -11  15      147.69      194.38     39.67 o
  -2 -11  15      104.71      126.03     25.07 o
  -1 -11  15       22.03       22.26     26.63 o
   0 -11  15      213.36      197.38     36.50 o
  -5 -10  15       48.86       29.36     37.28 o
  -4 -10  15      135.24      104.76     85.00 o
  -3 -10  15        5.87        0.53      7.17 o
  -2 -10  15      108.58       84.67     22.35 o
  -1 -10  15      121.39      135.25     27.74 o
   0 -10  15       51.05       44.07     81.85 o
   1 -10  15      329.33      284.71     30.51 o
  -6  -9  15      337.55      486.37     52.55 o
  -5  -9  15       19.37       14.13     27.53 o
  -4  -9  15       25.43      -14.74     19.53 o
  -3  -9  15       74.88       67.74     19.33 o
  -2  -9  15      168.44      209.76     35.27 o
  -1  -9  15      211.35      237.10     24.71 o
   0  -9  15       70.03       86.51     49.76 o
   1  -9  15      333.24      327.33     90.21 o
   2  -9  15       15.20       20.75     29.26 o
  -7  -8  15       11.48       24.89     19.75 o
  -6  -8  15      126.63       62.61     35.16 o
  -5  -8  15      188.67      189.71     63.42 o
  -4  -8  15      214.99      209.55     34.28 o
  -3  -8  15        1.49       46.20     26.57 o
  -2  -8  15       10.68       17.46     19.20 o
  -1  -8  15        5.98       56.30     27.64 o
   0  -8  15       46.83       46.24     37.59 o
   1  -8  15       98.83       88.68     26.89 o
   2  -8  15       43.12       85.15     31.71 o
   3  -8  15       66.08       63.19    147.54 o
  -7  -7  15        2.79       13.94     31.63 o
  -6  -7  15      114.37      111.64     30.32 o
  -5  -7  15      103.57      121.08     46.83 o
  -4  -7  15       26.10       -0.36     22.35 o
  -3  -7  15      304.53      279.50     30.31 o
  -2  -7  15       46.20       25.38     19.75 o
  -1  -7  15       15.98       35.01     24.47 o
   0  -7  15      229.97      245.50    110.55 o
   1  -7  15       11.43       16.84     21.39 o
   2  -7  15      646.83      667.15     40.86 o
   3  -7  15      195.37      208.87     58.98 o
  -8  -6  15      119.66      118.62     29.50 o
  -7  -6  15       86.93       79.94     30.03 o
  -6  -6  15      206.05      226.61     53.44 o
  -5  -6  15       48.90       67.16     23.37 o
  -4  -6  15        4.57       -5.44     12.71 o
  -3  -6  15      244.16      252.65     25.94 o
  -2  -6  15       95.64      136.14     31.85 o
  -1  -6  15        1.40       15.10     39.67 o
   0  -6  15      361.96      323.68     39.78 o
   1  -6  15        7.34       26.83     41.14 o
   2  -6  15       32.39       15.40     36.63 o
   3  -6  15        6.77       -1.24      7.25 o
  -8  -5  15      416.85      394.40     43.02 o
  -7  -5  15      189.12      199.21     27.53 o
  -6  -5  15       12.75       -3.75     18.85 o
  -5  -5  15        5.14       32.87     48.74 o
  -4  -5  15        1.69        5.76     13.95 o
  -3  -5  15        4.06       34.27     18.68 o
  -2  -5  15        1.13      -13.30     14.70 o
  -1  -5  15      197.17      186.25     23.56 o
   0  -5  15      235.67      254.52     25.48 o
   1  -5  15      204.61      246.05     72.70 o
   2  -5  15       52.55      105.51     27.55 o
   3  -5  15      156.63      144.86     20.19 o
   4  -5  15      125.38      112.41     22.01 o
  -8  -4  15        1.06      -24.96     24.96 o
  -7  -4  15       78.65        3.67     28.04 o
  -6  -4  15       31.79       23.47     20.70 o
  -5  -4  15       71.61       67.12     13.74 o
  -4  -4  15      134.22      166.63     22.24 o
  -3  -4  15      267.21      306.88     28.09 o
  -2  -4  15      782.11      743.59     34.42 o
  -1  -4  15      511.08      584.17     33.92 o
   0  -4  15       98.62       71.53     21.72 o
   1  -4  15       25.27       40.42     23.75 o
   2  -4  15        0.88       19.14     15.43 o
   3  -4  15       54.87       62.51     19.95 o
   4  -4  15       90.69       94.21     21.29 o
  -9  -3  15      392.38      564.56    100.42 o
  -8  -3  15       25.40       32.96     30.17 o
  -7  -3  15      183.61      183.51     32.30 o
  -6  -3  15      268.22      224.84     74.21 o
  -5  -3  15      131.66      213.24     24.04 o
  -4  -3  15      306.01      354.55     23.23 o
  -3  -3  15      158.38      173.46     19.38 o
  -2  -3  15        0.27       -9.72     34.87 o
  -1  -3  15       11.37       30.16     21.37 o
   0  -3  15        5.12       22.28     25.73 o
   1  -3  15      409.76      434.66     25.56 o
   2  -3  15      221.71      205.61     21.44 o
   3  -3  15       49.19       55.11     45.95 o
   4  -3  15       58.42       69.79     20.27 o
  -9  -2  15       60.68      200.76    122.07 o
  -8  -2  15       42.06       70.54     33.69 o
  -7  -2  15       48.94       70.99     25.55 o
  -6  -2  15       20.81       51.52     22.89 o
  -5  -2  15        9.35      -18.31     18.31 o
  -4  -2  15      182.99      273.73     26.19 o
  -3  -2  15       80.99       85.01     33.91 o
  -2  -2  15      132.99      123.24     18.90 o
  -1  -2  15      131.32      125.82     18.08 o
   0  -2  15       61.57       94.33     25.71 o
   1  -2  15      608.42      700.88     56.70 o
   2  -2  15      837.79      837.78     40.74 o
   3  -2  15      362.81      442.55     46.03 o
   4  -2  15        4.28       25.08     17.63 o
  -9  -1  15       35.62      118.03    127.13 o
  -8  -1  15       46.21       37.51     23.56 o
  -7  -1  15       66.53       91.98     33.76 o
  -6  -1  15      306.97      366.97     24.11 o
  -5  -1  15      328.36      343.23     31.90 o
  -4  -1  15       78.98      101.60     25.25 o
  -3  -1  15        7.54       29.02     23.92 o
  -2  -1  15       53.93       48.96     13.93 o
  -1  -1  15       63.71       75.78     17.13 o
   0  -1  15       10.04       28.41     24.52 o
   1  -1  15      188.66      223.36     29.03 o
   2  -1  15        8.69       33.12     24.96 o
   3  -1  15        5.65       39.61     25.05 o
   4  -1  15      109.30       81.58     20.33 o
  -9   0  15      222.19      178.37     28.92 o
  -8   0  15      171.78      180.57     27.68 o
  -7   0  15       31.62       99.98     33.62 o
  -6   0  15        2.92       14.21     34.29 o
  -5   0  15        0.11       33.61     65.70 o
  -4   0  15        0.02        6.55     20.30 o
  -3   0  15        1.91       11.85     18.56 o
  -2   0  15      101.24      118.99     25.51 o
  -1   0  15        3.92       -7.55     14.37 o
   0   0  15      289.84      310.19     26.28 o
   1   0  15      379.81      395.27     25.86 o
   2   0  15      246.75      266.45     24.58 o
   3   0  15       19.89       -3.44     27.89 o
   4   0  15      141.95      116.29     34.64 o
  -9   1  15        7.62       15.41     16.15 o
  -8   1  15        5.65      -10.93     15.41 o
  -7   1  15       89.87       94.62     27.97 o
  -6   1  15       47.47       92.19     28.13 o
  -5   1  15       14.21       31.49     28.44 o
  -4   1  15      192.26      223.28     31.93 o
  -3   1  15       10.26       35.21     15.80 o
  -2   1  15      284.27      294.04     26.24 o
  -1   1  15      505.97      531.67     28.98 o
   0   1  15       76.96       86.36     24.74 o
   1   1  15        1.19       17.11     21.58 o
   2   1  15      185.68      175.83     22.77 o
   3   1  15      101.87       42.37     28.07 o
   4   1  15        8.21       17.33     19.53 o
  -9   2  15      171.97      152.60     27.46 o
  -8   2  15       24.95       27.09     35.24 o
  -7   2  15        4.77       65.18     28.41 o
  -6   2  15       61.57       99.80     48.81 o
  -5   2  15       97.33      121.03     17.95 o
  -4   2  15      118.06      140.78     32.78 o
  -3   2  15       41.97       60.78     25.03 o
  -2   2  15       48.34       38.51     21.98 o
  -1   2  15      115.85      133.03     19.42 o
   0   2  15       43.40       85.69     30.61 o
   1   2  15      334.30      324.68     26.41 o
   2   2  15        1.31       51.73     23.96 o
   3   2  15      298.47      289.97     28.64 o
   4   2  15      249.08      297.54     29.92 o
  -8   3  15       15.48       27.90     25.76 o
  -7   3  15        9.97       41.91     22.10 o
  -6   3  15       37.23       28.41     31.23 o
  -5   3  15        9.05      -11.59     24.59 o
  -4   3  15       88.00       68.28     16.26 o
  -3   3  15      414.40      409.08     28.68 o
  -2   3  15      443.99      522.09     69.29 o
  -1   3  15      214.41      192.35     20.65 o
   0   3  15      108.76      160.84     58.21 o
   1   3  15      126.83       84.37     31.27 o
   2   3  15       50.21       32.48     24.93 o
   3   3  15      306.19      300.13     67.42 o
   4   3  15       31.55       -3.48     18.68 o
  -8   4  15        9.03       51.97     27.75 o
  -7   4  15      233.72      261.62     33.33 o
  -6   4  15      308.04      313.16     21.33 o
  -5   4  15      234.39      272.70     21.67 o
  -4   4  15      318.79      358.58     41.07 o
  -3   4  15       38.56       33.06     21.72 o
  -2   4  15       36.56       29.35     16.48 o
  -1   4  15        1.01       -0.06     22.39 o
   0   4  15        0.14      -14.58     15.38 o
   1   4  15       18.91       36.74     17.60 o
   2   4  15       54.88       71.47     39.94 o
   3   4  15      168.84      136.28     31.93 o
  -8   5  15       14.09       32.38     17.55 o
  -7   5  15      362.87      298.75     31.85 o
  -6   5  15       58.49       53.12     21.21 o
  -5   5  15       52.89       62.49     21.48 o
  -4   5  15        1.34       10.20     32.89 o
  -3   5  15        1.87        6.20     35.24 o
  -2   5  15      101.68       75.79     38.06 o
  -1   5  15      220.06      231.11     22.39 o
   0   5  15      201.21      234.49     91.09 o
   1   5  15      707.10      743.27     49.07 o
   2   5  15       61.35       38.83     28.38 o
   3   5  15       88.10      105.42     20.96 o
  -8   6  15      162.03      131.32     26.72 o
  -7   6  15        7.61       25.69     31.56 o
  -6   6  15      108.89      105.11     28.44 o
  -5   6  15      201.10      184.43     38.57 o
  -4   6  15        9.56       34.73     16.12 o
  -3   6  15        2.41        1.26     17.13 o
  -2   6  15      131.14      156.75     58.98 o
  -1   6  15      299.50      364.47     41.87 o
   0   6  15      209.25      236.27     25.00 o
   1   6  15       16.55       -5.51     25.95 o
   2   6  15       37.91       58.81     51.68 o
   3   6  15      130.05       94.78     22.63 o
  -7   7  15       41.56       26.50     65.55 o
  -6   7  15        0.95       44.32     27.53 o
  -5   7  15       73.18       24.72     20.32 o
  -4   7  15        2.67       -2.65     25.00 o
  -3   7  15       60.58      109.82     30.14 o
  -2   7  15        4.74       -6.71     35.24 o
  -1   7  15      104.58      131.94     26.79 o
   0   7  15       11.18       18.37     57.88 o
   1   7  15       14.89       -7.03     21.01 o
   2   7  15      273.55      255.38     30.21 o
  -6   8  15       24.88       46.98     40.52 o
  -5   8  15       11.00       35.31     20.98 o
  -4   8  15      118.77      137.65     30.42 o
  -3   8  15      278.19      268.89     32.64 o
  -2   8  15       97.48       44.51     28.78 o
  -1   8  15       14.61       34.55     25.91 o
   0   8  15       10.44       -0.16     22.54 o
   1   8  15       78.54       82.36     23.21 o
  -5   9  15       36.97       32.97     47.86 o
  -4   9  15      337.88      370.00     42.02 o
  -3   9  15        7.53       20.10     35.76 o
  -2   9  15        4.01        3.36     33.11 o
  -1   9  15       25.61       52.26     23.41 o
   0   9  15       36.79       73.57     26.85 o
  -4  10  15       33.60       26.92     20.58 o
  -3  10  15       30.51       37.30     24.46 o
  -2  10  15        7.41        0.48     63.24 o
  -1  10  15       94.95       56.86     29.73 o
  -4 -10  16        2.36       37.00     31.58 o
  -3 -10  16        3.05       21.52     40.42 o
  -2 -10  16        5.54       31.44     23.86 o
  -1 -10  16      238.24      273.26     90.65 o
  -5  -9  16       41.24      -14.61     22.76 o
  -4  -9  16       81.60       75.58     29.62 o
  -3  -9  16       79.60       84.27     47.56 o
  -2  -9  16       87.10       57.69     25.47 o
  -1  -9  16       82.01      139.88     41.87 o
   0  -9  16       16.13       14.60     34.65 o
   1  -9  16       11.88       12.49     20.89 o
  -6  -8  16      107.73      210.09     40.08 o
  -5  -8  16        7.54        2.50     16.52 o
  -4  -8  16      210.65      221.78     29.21 o
  -3  -8  16      187.52      189.46     44.81 o
  -2  -8  16      587.48      614.66     39.05 o
  -1  -8  16      545.40      489.33    105.55 o
   0  -8  16      148.50      211.00     82.47 o
   1  -8  16       36.19       37.66     23.97 o
  -7  -7  16        5.41       -6.61     22.03 o
  -6  -7  16       34.53       66.94     29.28 o
  -5  -7  16      405.33      409.27     33.32 o
  -4  -7  16      360.55      382.10     42.91 o
  -3  -7  16       47.50       97.30     29.35 o
  -2  -7  16      143.39      161.17     24.56 o
  -1  -7  16      132.58      106.37     59.05 o
   0  -7  16       20.44       -3.22     28.53 o
   1  -7  16       32.58       18.60     19.17 o
   2  -7  16      106.73      129.04     38.30 o
  -7  -6  16       95.02      192.39     35.31 o
  -6  -6  16       17.66       66.94     27.97 o
  -5  -6  16       15.64        5.48     27.59 o
  -4  -6  16       34.37       30.76     32.30 o
  -3  -6  16      144.11      133.21     20.02 o
  -2  -6  16       72.33       89.86     52.22 o
  -1  -6  16      153.08      185.87     41.47 o
   0  -6  16      388.47      395.93     33.90 o
   1  -6  16       67.95       97.71     22.35 o
   2  -6  16      358.87      424.44     65.70 o
   3  -6  16      244.87      306.56    207.08 o
  -7  -5  16      122.47      129.48     26.50 o
  -6  -5  16      261.57      271.38     36.63 o
  -5  -5  16       59.96       25.63     23.49 o
  -4  -5  16      199.27      195.19     27.53 o
  -3  -5  16      532.61      565.40     59.71 o
  -2  -5  16      237.46      277.34     34.70 o
  -1  -5  16      128.12      132.52     47.20 o
   0  -5  16      155.31      143.59     42.71 o
   1  -5  16        4.08       13.08     20.63 o
   2  -5  16      411.09      494.25    114.66 o
   3  -5  16       18.57       20.19     27.20 o
  -8  -4  16       27.72      102.11     30.68 o
  -7  -4  16      184.04      240.99     26.06 o
  -6  -4  16       26.72       14.74     28.26 o
  -5  -4  16        6.99       31.51     24.00 o
  -4  -4  16       73.80       67.22     21.54 o
  -3  -4  16       23.03       21.06     32.41 o
  -2  -4  16       85.42       80.67     17.41 o
  -1  -4  16       16.51       22.26     23.02 o
   0  -4  16        6.80      -15.91     16.84 o
   1  -4  16      144.93      157.34     19.27 o
   2  -4  16       59.15       29.21     24.93 o
   3  -4  16       85.25       89.92     29.24 o
  -8  -3  16      225.35      247.81     41.76 o
  -7  -3  16        8.16       29.95     32.30 o
  -6  -3  16        0.90       24.52     17.14 o
  -5  -3  16      189.73      197.38     24.61 o
  -4  -3  16      119.22      157.94     33.51 o
  -3  -3  16      192.00      275.50     32.77 o
  -2  -3  16      305.03      357.65     57.33 o
  -1  -3  16      109.60      127.38     26.33 o
   0  -3  16      738.14      737.42     74.10 o
   1  -3  16      201.09      200.56     42.65 o
   2  -3  16        7.38       14.99     24.52 o
   3  -3  16       55.09       51.30     18.45 o
  -8  -2  16      187.35      194.67     45.37 o
  -7  -2  16      269.00      282.17     34.57 o
  -6  -2  16      119.38      136.86     22.56 o
  -5  -2  16       91.86       92.33     17.90 o
  -4  -2  16       26.06        9.84     20.88 o
  -3  -2  16      251.47      195.91     36.70 o
  -2  -2  16      216.75      210.16     21.61 o
  -1  -2  16        0.24        0.86     15.86 o
   0  -2  16        8.43        9.52     19.45 o
   1  -2  16       31.20       73.17     22.32 o
   2  -2  16        0.52       41.55     24.72 o
   3  -2  16       20.55       22.79     27.93 o
  -8  -1  16      207.26      250.38     50.58 o
  -7  -1  16       66.24      143.43     31.78 o
  -6  -1  16       11.81       -1.48     14.11 o
  -5  -1  16       53.66       16.82     20.64 o
  -4  -1  16      876.91      748.44     44.52 o
  -3  -1  16       62.62       42.80     16.74 o
  -2  -1  16      271.16      290.85     27.92 o
  -1  -1  16      340.28      363.69     30.59 o
   0  -1  16       68.34       57.42     21.01 o
   1  -1  16      440.84      452.04     28.36 o
   2  -1  16       86.42      129.73     28.88 o
   3  -1  16       92.73       92.74     30.21 o
  -8   0  16       21.86       85.37     41.03 o
  -7   0  16      135.26      147.99     23.71 o
  -6   0  16       56.99       52.25     15.03 o
  -5   0  16      136.58      133.59     24.16 o
  -4   0  16     2561.56     2566.07     93.41 o
  -3   0  16        5.89        0.74     25.58 o
  -2   0  16      144.24       95.44     27.33 o
  -1   0  16       68.85       40.37     25.43 o
   0   0  16       76.72      137.12     25.40 o
   1   0  16      372.97      421.63     32.81 o
   2   0  16        7.89       26.45     17.76 o
   3   0  16       62.83       79.33     22.27 o
  -8   1  16        1.02      -17.62     32.30 o
  -7   1  16      155.60      118.62     39.56 o
  -6   1  16       75.72       89.24     22.52 o
  -5   1  16       25.52       17.96     15.72 o
  -4   1  16      618.61      543.91     28.49 o
  -3   1  16      118.92      123.03     48.05 o
  -2   1  16        5.30      -13.71     41.91 o
  -1   1  16      105.37      121.60     20.49 o
   0   1  16      166.38      165.09     22.09 o
   1   1  16       23.45       26.17     22.06 o
   2   1  16      122.13      124.50     24.97 o
   3   1  16      336.95      335.75     30.50 o
  -8   2  16       12.68       -8.88     26.50 o
  -7   2  16        2.22       19.75     26.50 o
  -6   2  16       72.36       66.27     20.50 o
  -5   2  16       56.85       55.85     31.16 o
  -4   2  16        9.66       35.97     16.55 o
  -3   2  16      235.39      249.40     22.52 o
  -2   2  16      214.34      232.77     40.23 o
  -1   2  16      712.74      779.93     37.41 o
   0   2  16      408.63      414.53     41.36 o
   1   2  16       43.90       27.13     17.23 o
   2   2  16      239.71      303.04     95.42 o
   3   2  16      264.72      233.73     26.84 o
  -8   3  16      117.69       91.98     33.25 o
  -7   3  16       81.87       21.95     19.82 o
  -6   3  16      154.81      186.92     23.15 o
  -5   3  16        3.94       20.46     14.98 o
  -4   3  16       72.81       75.05     20.30 o
  -3   3  16      168.90      216.66     20.68 o
  -2   3  16        1.43       -6.63     15.81 o
  -1   3  16       22.99        6.18     13.94 o
   0   3  16       37.95       23.15     19.82 o
   1   3  16       46.00       47.25     47.01 o
   2   3  16       53.54       61.01     20.23 o
   3   3  16      166.48      152.25     24.74 o
  -8   4  16        0.13       10.20     27.90 o
  -7   4  16        9.13       24.29     19.23 o
  -6   4  16        0.50       -5.90     26.61 o
  -5   4  16       23.96       45.37     17.38 o
  -4   4  16       19.59       21.95     32.23 o
  -3   4  16      150.23      180.26     20.66 o
  -2   4  16      266.41      254.05     43.90 o
  -1   4  16       80.53      186.85    248.99 o
   0   4  16       46.73       68.39     19.32 o
   1   4  16      678.96      700.94     46.64 o
   2   4  16        2.09      -15.41     37.44 o
  -7   5  16       15.64       53.51     22.61 o
  -6   5  16      131.59      128.92     31.01 o
  -5   5  16      229.37      301.39    109.18 o
  -4   5  16       25.55       74.97     18.44 o
  -3   5  16       54.46       24.42     25.53 o
  -2   5  16      202.14      228.32     25.06 o
  -1   5  16      122.12      144.15     55.09 o
   0   5  16       10.68       47.55     38.90 o
   1   5  16        1.23        1.92     19.62 o
   2   5  16      199.26      177.05     22.77 o
  -7   6  16       16.78       34.57     35.38 o
  -6   6  16       39.03       58.62     31.31 o
  -5   6  16        0.87       22.22     38.46 o
  -4   6  16      118.90       88.80     29.96 o
  -3   6  16        3.89       49.39     33.84 o
  -2   6  16        1.11       -6.92     28.15 o
  -1   6  16      159.69      176.96     24.05 o
   0   6  16      179.26      211.10     35.70 o
   1   6  16       12.76       76.05     72.56 o
  -6   7  16      104.97      191.66     51.75 o
  -5   7  16        2.27       15.03     34.95 o
  -4   7  16      152.73      165.15     23.16 o
  -3   7  16      273.91      255.56     32.72 o
  -2   7  16      225.28      237.97     35.42 o
  -1   7  16        2.16       17.76     57.52 o
   0   7  16        2.55       38.39     39.76 o
   1   7  16      188.06      122.81     42.65 o
  -5   8  16       73.78       70.79     31.32 o
  -4   8  16       76.49       59.69     30.83 o
  -3   8  16       56.34       71.74     31.60 o
  -2   8  16       43.62       36.56     59.38 o
  -1   8  16        2.71       94.65     50.91 o
   0   8  16        3.38       29.90     83.02 o
  -3   9  16      222.99      189.99     24.50 o
  -2   9  16       83.67       19.35     20.58 o
  -3  -9  17       39.22       18.64     32.59 o
  -2  -9  17      329.97      324.86     34.57 o
  -5  -8  17      115.50      144.02     39.05 o
  -4  -8  17       55.96       97.53     22.00 o
  -3  -8  17       25.55       41.59     29.87 o
  -2  -8  17        7.42       -2.04     24.59 o
  -1  -8  17       11.48        5.59     31.00 o
   0  -8  17        6.89       25.52     36.52 o
  -6  -7  17       14.50       16.96     23.63 o
  -5  -7  17       30.13       30.80     26.23 o
  -4  -7  17      269.62      260.31     29.84 o
  -3  -7  17      462.90      481.98     35.56 o
  -2  -7  17        5.25        0.53     24.68 o
  -1  -7  17      139.33      172.67     36.16 o
   0  -7  17      303.05      262.72     37.36 o
   1  -7  17       54.83       37.62     20.75 o
  -6  -6  17      122.78      159.43     36.26 o
  -5  -6  17       97.09      119.04     24.29 o
  -4  -6  17      114.56      100.45     20.89 o
  -3  -6  17      270.44      257.17     36.88 o
  -2  -6  17       52.51       75.14     59.16 o
  -1  -6  17       33.23       64.89     35.16 o
   0  -6  17       33.53       69.89     34.08 o
   1  -6  17       59.41       29.37     23.21 o
  -7  -5  17      105.95       98.36     36.55 o
  -6  -5  17        0.30      -12.41     35.90 o
  -5  -5  17       77.96      104.60     19.11 o
  -4  -5  17       10.92        2.06     28.92 o
  -3  -5  17       10.57       14.72     19.76 o
  -2  -5  17      340.19      403.46     35.71 o
  -1  -5  17      269.66      360.88     38.87 o
   0  -5  17       12.99       -5.56     25.28 o
   1  -5  17      214.54      254.71     36.66 o
   2  -5  17       17.81       19.53     19.76 o
  -7  -4  17      197.59      166.34     36.33 o
  -6  -4  17      200.86      233.50     41.40 o
  -5  -4  17      229.51      198.52     22.95 o
  -4  -4  17      507.66      571.75     40.19 o
  -3  -4  17      515.69      537.94     36.08 o
  -2  -4  17      308.47      261.26     47.16 o
  -1  -4  17      229.04      282.18     57.25 o
   0  -4  17       12.82       61.66     29.39 o
   1  -4  17       47.46       39.93     25.57 o
   2  -4  17       18.39       -4.96     18.91 o
  -7  -3  17       80.52      118.03     24.74 o
  -6  -3  17      182.64      132.57     28.04 o
  -5  -3  17      118.69      160.96     51.75 o
  -4  -3  17        6.19       26.67     26.62 o
  -3  -3  17        9.16      -16.22     16.22 o
  -2  -3  17       51.11       65.90     32.56 o
  -1  -3  17       14.64       47.47     41.14 o
   0  -3  17      161.22      209.64     33.49 o
   1  -3  17      155.55      174.68     28.01 o
   2  -3  17      361.15      343.90     35.20 o
  -7  -2  17        2.06      -24.15     24.15 o
  -6  -2  17       92.01       83.63     23.27 o
  -5  -2  17      305.51      321.35     53.62 o
  -4  -2  17       29.93       17.22     21.18 o
  -3  -2  17       65.65       72.82     25.12 o
  -2  -2  17      230.01      249.54     33.46 o
  -1  -2  17       87.79       68.40     29.79 o
   0  -2  17      326.20      348.11     46.76 o
   1  -2  17      259.46      244.59     33.37 o
   2  -2  17      403.31      418.58     41.79 o
  -7  -1  17      206.85      307.27     40.81 o
  -6  -1  17       47.92       62.43     30.68 o
  -5  -1  17      151.44       88.92     26.68 o
  -4  -1  17      153.39      140.01     19.07 o
  -3  -1  17       59.10       61.19     45.84 o
  -2  -1  17      156.59      182.59     30.35 o
  -1  -1  17       55.89       86.87     32.30 o
   0  -1  17        0.15        6.08     20.89 o
   1  -1  17      127.80      150.74     32.45 o
   2  -1  17      151.68      151.47     55.31 o
  -8   0  17       11.64       45.51     30.68 o
  -7   0  17       53.70       35.82     22.10 o
  -6   0  17       13.90       -1.02     27.57 o
  -5   0  17        9.37        8.88     19.90 o
  -4   0  17        7.97      -16.76     16.76 o
  -3   0  17       62.74      111.94     50.58 o
  -2   0  17      141.33      117.67     43.53 o
  -1   0  17        1.77       36.61     28.18 o
   0   0  17       65.01       40.46     24.32 o
   1   0  17      116.40      152.78     34.80 o
   2   0  17       68.67       90.32     33.89 o
  -7   1  17       92.48      107.69     23.63 o
  -6   1  17      100.80       99.64     20.95 o
  -5   1  17      251.69      218.74     36.55 o
  -4   1  17      255.61      246.31     24.62 o
  -3   1  17      131.19       82.48     27.48 o
  -2   1  17      172.32      201.58     63.02 o
  -1   1  17      182.28      286.92     45.94 o
   0   1  17      272.60      223.58     27.83 o
   1   1  17       43.46       60.69     20.68 o
   2   1  17       12.12       68.69     23.98 o
  -7   2  17      162.52      152.60     28.77 o
  -6   2  17       55.44       75.03     18.89 o
  -5   2  17       87.09      109.52     25.72 o
  -4   2  17        8.74      -14.63     19.39 o
  -3   2  17        0.57       27.28     20.81 o
  -2   2  17       26.68       29.40     22.58 o
  -1   2  17        6.94       27.76     19.98 o
   0   2  17       66.69      114.09     39.63 o
   1   2  17       29.11       -4.82     27.19 o
   2   2  17        2.49      -12.42     27.97 o
  -7   3  17       77.34      104.31     38.76 o
  -6   3  17      112.83       94.34     22.43 o
  -5   3  17       60.64       98.17     19.84 o
  -4   3  17       57.37       54.73     26.73 o
  -3   3  17      216.43      186.12     25.11 o
  -2   3  17      684.75      650.27     38.49 o
  -1   3  17      142.15      125.45     30.42 o
   0   3  17       66.75       47.20     19.93 o
   1   3  17      303.83      315.29     49.00 o
   2   3  17       72.23       91.92     47.41 o
  -7   4  17      278.38      210.89     39.34 o
  -6   4  17      105.41       96.16     36.11 o
  -5   4  17      157.67      148.13     43.76 o
  -4   4  17      489.35      540.14     35.17 o
  -3   4  17      295.81      389.15     36.41 o
  -2   4  17       47.70      209.34     50.94 o
  -1   4  17       68.41       57.35     19.30 o
   0   4  17        9.55       46.87     41.03 o
   1   4  17        0.56        1.37     33.78 o
  -6   5  17        9.05       52.70     46.83 o
  -5   5  17       20.36       40.33     23.14 o
  -4   5  17       13.12       16.53     31.93 o
  -3   5  17       11.53       66.96     27.49 o
  -2   5  17      101.51      130.89     27.39 o
  -1   5  17      249.73      437.01     65.78 o
   0   5  17      397.97      387.35     36.48 o
   1   5  17       64.98      149.45     33.91 o
  -5   6  17      290.43      362.17     58.40 o
  -4   6  17       10.35       51.11     26.11 o
  -3   6  17      141.91      146.62     28.79 o
  -2   6  17      468.10      502.70     35.93 o
  -1   6  17      187.88      273.49     67.02 o
   0   6  17      208.69      200.32     36.19 o
  -5   7  17       60.60       54.27     25.44 o
  -4   7  17       12.60      102.53     53.70 o
  -3   7  17        8.49        5.01     28.22 o
  -2   7  17        1.79       11.97     56.96 o
  -1   7  17        8.34       -3.52     22.40 o
  -4  -7  18       69.23       63.69     25.47 o
  -3  -7  18        0.82       10.65     22.87 o
  -2  -7  18       11.88        5.04     26.06 o
  -1  -7  18       87.95      130.12     45.44 o
  -5  -6  18      101.42       87.76     22.98 o
  -4  -6  18       62.84       40.91     18.61 o
  -3  -6  18        4.40       27.09     41.44 o
  -2  -6  18        1.67      -24.52     24.52 o
  -1  -6  18       33.32       83.87     31.81 o
   0  -6  18      112.59      120.95     34.28 o
  -5  -5  18       83.20       79.25     20.01 o
  -4  -5  18        2.80      -24.59     25.03 o
  -3  -5  18      248.09      248.62     46.03 o
  -2  -5  18       76.01      114.68     29.81 o
  -1  -5  18      137.56      121.35     39.01 o
   0  -5  18       22.37       21.81     20.45 o
  -6  -4  18       56.60       70.54     38.24 o
  -5  -4  18      109.68       87.10     19.86 o
  -4  -4  18       32.81       56.09     28.30 o
  -3  -4  18       61.67       96.81     33.03 o
  -2  -4  18       70.49       93.15     21.53 o
  -1  -4  18      138.24      151.95     23.30 o
   0  -4  18      212.73      236.36     31.56 o
   1  -4  18       12.85      -18.08     32.26 o
  -6  -3  18        0.74       77.07     27.09 o
  -5  -3  18       11.97        0.89     17.13 o
  -4  -3  18      225.65      256.02     48.85 o
  -3  -3  18      189.19      177.67     24.05 o
  -2  -3  18      211.30      268.65     53.40 o
  -1  -3  18       29.60       69.17     27.64 o
   0  -3  18       17.72       19.36     22.80 o
   1  -3  18       28.28       89.65     22.03 o
  -6  -2  18       89.48       83.83     28.77 o
  -5  -2  18       19.19      102.92     32.67 o
  -4  -2  18       38.44       37.63     17.90 o
  -3  -2  18        2.49       -0.49     16.79 o
  -2  -2  18       57.35       20.98     19.59 o
  -1  -2  18        3.44       -5.86     18.02 o
   0  -2  18        0.05      -14.78     31.34 o
   1  -2  18       11.79       23.47     23.00 o
  -7  -1  18       12.76      -22.76     35.90 o
  -6  -1  18       70.23       71.94     28.48 o
  -5  -1  18      687.06      711.15     53.68 o
  -4  -1  18      216.81      246.39     24.29 o
  -3  -1  18       15.01       21.24     19.20 o
  -2  -1  18       16.25       60.76     22.30 o
  -1  -1  18       22.03       12.25     22.06 o
   0  -1  18      435.87      476.75     65.74 o
   1  -1  18      206.13      253.77     45.59 o
  -7   0  18      309.21      399.75    115.90 o
  -6   0  18       61.28       50.80     22.76 o
  -5   0  18      485.36      395.74     48.50 o
  -4   0  18      111.21      109.91     19.69 o
  -3   0  18       12.50       20.44     28.30 o
  -2   0  18      165.74      219.20     28.69 o
  -1   0  18       31.93       73.96     32.86 o
   0   0  18      126.09      170.46     28.42 o
   1   0  18        6.36       43.78     34.71 o
  -6   1  18       31.38        5.21     22.10 o
  -5   1  18      140.05      110.39     79.83 o
  -4   1  18      328.25      299.60     27.48 o
  -3   1  18        9.80        8.72     25.13 o
  -2   1  18       70.38       83.81     32.89 o
  -1   1  18      227.28      203.33     32.21 o
   0   1  18      229.64      331.57     34.63 o
   1   1  18       45.88       37.36     32.67 o
  -6   2  18        3.29       16.96     24.29 o
  -5   2  18        2.69       57.89     30.06 o
  -4   2  18       35.97       39.60     22.14 o
  -3   2  18      350.18      365.87     32.92 o
  -2   2  18      377.07      457.58     43.13 o
  -1   2  18      162.94      143.77     67.13 o
   0   2  18        1.66       14.52     34.36 o
   1   2  18        6.16        9.04     27.57 o
  -6   3  18       86.19      144.68     39.78 o
  -5   3  18      245.44      263.68     28.04 o
  -4   3  18       34.86       44.99     30.09 o
  -3   3  18       41.65       35.53     31.85 o
  -2   3  18       44.34       34.73     56.19 o
  -1   3  18        9.53       50.35     30.36 o
   0   3  18       14.01        5.37     19.60 o
  -5   4  18       15.57       46.88     43.05 o
  -4   4  18      288.42      304.51     49.07 o
  -3   4  18       21.47        5.56     30.59 o
  -2   4  18       79.96       67.56     24.49 o
  -1   4  18        3.68        6.96     21.28 o
   0   4  18      203.34      145.84     39.05 o
  -5   5  18       34.86       -6.97     37.06 o
  -4   5  18       55.44       27.75     44.47 o
  -3   5  18        9.72       60.00     29.43 o
  -2   5  18      400.22      500.90     51.75 o
  -1   5  18       37.16       59.99     25.00 o
  -3   6  18        0.15       30.00     26.50 o
  -3  -5  19        2.76       65.71     34.41 o
  -4  -4  19       23.24       55.89     19.84 o
  -3  -4  19      108.33      184.19     41.55 o
  -2  -4  19      202.43      160.51     21.26 o
  -1  -4  19      100.83      140.36     36.15 o
  -5  -3  19       79.71       93.04     18.93 o
  -4  -3  19      135.36      137.21     23.27 o
  -3  -3  19       40.71       -7.86     31.84 o
  -2  -3  19       42.45      143.60     32.96 o
  -1  -3  19        0.40       37.75     45.07 o
  -5  -2  19        4.13       29.63     20.73 o
  -4  -2  19        5.64       37.57     24.62 o
  -3  -2  19       94.75      153.17     26.74 o
  -2  -2  19       94.62      181.85     54.54 o
  -1  -2  19      123.66      168.03     51.60 o
  -5  -1  19       97.81      101.69     21.41 o
  -4  -1  19       14.99       61.65     33.82 o
  -3  -1  19       40.27      116.22     32.83 o
  -2  -1  19       53.52       88.41     24.18 o
  -1  -1  19        3.72       47.95     25.24 o
  -5   0  19        1.94        1.23     31.16 o
  -4   0  19        3.25       22.85     29.93 o
  -3   0  19      113.19      136.99     81.81 o
  -2   0  19       62.57       77.26     23.96 o
  -1   0  19      177.06      185.95     28.69 o
  -5   1  19      103.36      138.30     54.79 o
  -4   1  19       11.48       71.16     23.33 o
  -3   1  19      102.48      212.28    106.92 o
  -2   1  19       63.36       65.03     30.09 o
  -1   1  19        1.09       -0.03    104.38 o
  -5   2  19       28.54       54.29     20.88 o
  -4   2  19        4.24       25.64     26.39 o
  -3   2  19       78.15       50.55     22.98 o
  -2   2  19       51.77       58.25     21.12 o
  -1   2  19        6.92       59.62     27.05 o
  -4   3  19      140.00      238.78    214.12 o
  -3   3  19       88.84       79.62     36.92 o
  -2   3  19       17.91       57.56     57.14 o
 
